# Supplementary material for: Spiro­[cyclo­pentane-1,2′(1′H)-pyrido[2,3-d]pyrimidin]-4′(3′H)-one
Source: Acta Crystallogr Sect E Struct Rep Online. 2010 Aug 18;66(Pt 9):o2301. doi: 10.1107/S1600536810027479 (PMC3008029; doi:10.1107/S1600536810027479)
Supplement: Supplementary file 2 [file e-66-o2301-Isup2.hkl]

# 
# h,k,l, Fc-squared, Fo-squared, sigma(Fo-squared) and status flag 
# 
data_I
_shelx_title '  _m100524e' 
_shelx_refln_list_code          4 
_shelx_F_calc_maximum      147.07 
_exptl_crystal_F_000       864.00 
_reflns_d_resolution_high  0.7600 
 
loop_ 
 _symmetry_equiv_pos_as_xyz 
 'x, y, z' 
 '-x+1/2, y+1/2, z' 
 'x, -y+1/2, z+1/2' 
 '-x+1/2, -y, z+1/2' 
 '-x, -y, -z' 
 'x-1/2, -y-1/2, -z' 
 '-x, y-1/2, -z-1/2' 
 'x-1/2, y, -z-1/2' 
 
_cell_length_a    10.4000 
_cell_length_b    12.1650 
_cell_length_c    15.3700 
_cell_angle_alpha  90.000 
_cell_angle_beta   90.000 
_cell_angle_gamma  90.000 
 
_shelx_F_squared_multiplier     1.000 
 
loop_ 
 _refln_index_h 
 _refln_index_k 
 _refln_index_l 
 _refln_F_squared_calc 
 _refln_F_squared_meas 
 _refln_F_squared_sigma 
 _refln_observed_status 
   2   0   0    20032.71    19326.01    631.48 o 
   4   0   0     3477.90     3455.62     23.51 o 
   6   0   0      385.41      428.23     17.51 o 
   8   0   0     1630.92     1709.44     44.21 o 
  10   0   0      160.59      164.99      8.33 o 
  12   0   0     1235.69     1298.66     24.11 o 
   2   1   0    11018.41    11567.31    125.36 o 
   4   1   0      694.20      730.62      5.82 o 
   6   1   0      182.95      179.94      3.88 o 
   8   1   0      262.89      218.02      5.22 o 
  10   1   0      113.07      110.33      5.27 o 
  12   1   0       14.69       14.37      3.54 o 
   0   2   0     1575.19     1517.52     27.93 o 
   2   2   0     3838.23     3760.27     34.43 o 
   4   2   0      454.82      488.46     10.32 o 
   6   2   0      275.52      285.41      4.70 o 
   8   2   0      118.18      129.85      4.51 o 
  10   2   0       19.96       23.24      4.43 o 
  12   2   0      128.86      133.22      6.53 o 
   2   3   0        3.36       10.40      1.16 o 
   4   3   0      458.86      429.36      4.58 o 
   6   3   0      146.90      166.25      3.98 o 
   8   3   0       62.87       52.70      2.88 o 
  10   3   0       25.50       20.70      3.92 o 
  12   3   0       64.44       53.54      6.13 o 
   0   4   0      340.29      290.86      3.31 o 
   2   4   0      730.73      792.66     10.00 o 
   4   4   0      146.28      171.37      3.70 o 
   6   4   0       19.85       21.95      2.69 o 
   8   4   0       89.25       94.62      4.21 o 
  10   4   0     1629.30     1693.14     27.88 o 
  12   4   0       88.30       88.59     15.40 o 
   2   5   0     3458.13     4055.17     36.90 o 
   4   5   0     1418.85     1716.43     12.85 o 
   6   5   0      243.17      251.91      5.59 o 
   8   5   0     1447.91     1394.45     22.00 o 
  10   5   0     2410.87     2354.80     24.35 o 
  12   5   0      499.01      558.08     12.27 o 
   0   6   0     3195.96     3338.39     75.22 o 
   2   6   0     4986.76     5598.36     70.13 o 
   4   6   0     7936.30     8969.24     88.26 o 
   6   6   0      319.18      343.39      6.38 o 
   8   6   0       24.66       25.31      4.86 o 
  10   6   0      258.08      250.44      7.84 o 
  12   6   0       75.63       69.24      7.77 o 
   2   7   0      914.71      894.73     15.72 o 
   4   7   0     1362.42     1303.15     28.55 o 
   6   7   0     1162.74     1188.82     16.68 o 
   8   7   0        1.14        1.71      1.17 o 
  10   7   0      168.77      168.23      6.18 o 
  12   7   0      102.31       96.70      8.36 o 
   0   8   0      212.32      185.62      4.96 o 
   2   8   0        4.50       15.58      1.63 o 
   4   8   0      867.57      749.98     10.13 o 
   6   8   0      642.96      591.74      8.79 o 
   8   8   0       97.64      115.94      5.34 o 
  10   8   0      358.41      370.50     11.00 o 
   2   9   0      169.42      191.80      4.03 o 
   4   9   0       28.69       18.74      2.06 o 
   6   9   0      179.05      177.93      5.82 o 
   8   9   0     1350.49     1360.31     19.30 o 
  10   9   0       23.86       18.40      4.72 o 
   0  10   0       75.87       72.80      5.77 o 
   2  10   0     2211.24     2259.13     30.56 o 
   4  10   0       23.55       12.15      2.79 o 
   6  10   0      445.08      410.54     10.72 o 
   8  10   0        3.79        4.04      2.29 o 
  10  10   0       30.18       27.72      8.81 o 
   2  11   0      979.26      913.80     16.10 o 
   4  11   0     3935.43     3850.67     37.75 o 
   6  11   0      213.43      175.07      7.30 o 
   8  11   0      200.46      199.00     13.88 o 
   0  12   0      641.77      598.53     37.89 o 
   2  12   0      402.21      364.26      8.24 o 
   4  12   0       51.00       43.24      7.66 o 
   6  12   0       70.75       93.02     16.13 o 
   8  12   0      260.06      274.41     12.06 o 
   2  13   0        7.20        6.50      2.02 o 
   4  13   0       38.72       33.20      6.13 o 
   6  13   0       29.29       23.08      6.24 o 
   0  14   0      656.07      763.54     20.19 o 
   2  14   0       11.26       11.49      3.71 o 
   4  14   0       94.69       82.27      7.33 o 
   6  14   0      170.75      176.60     11.87 o 
   2  15   0       44.95       55.11     14.99 o 
   4  15   0      736.52      790.58     16.32 o 
   0  16   0     1177.93     1359.10     38.03 o 
   1   1   1      436.53      429.50      3.44 o 
   2   1   1     4689.96     4908.78     26.06 o 
   3   1   1        0.63        0.65      0.68 o 
   4   1   1       75.79       64.47      1.47 o 
   5   1   1     2105.85     2134.34     14.06 o 
   6   1   1     3036.35     3268.85     17.82 o 
   7   1   1      104.45      109.05      2.59 o 
   8   1   1       24.16       42.46      3.42 o 
   9   1   1       41.50       40.23      4.25 o 
  10   1   1       25.39       23.56      3.18 o 
  11   1   1       16.74       21.19      3.31 o 
  12   1   1       60.55       65.38      6.43 o 
  13   1   1       71.72       79.80      4.49 o 
   0   2   1     1409.35     1355.79     13.15 o 
   1   2   1     8931.59     8985.24    102.32 o 
   2   2   1      322.86      300.23      1.83 o 
   3   2   1       60.25       87.61      1.49 o 
   4   2   1     2034.14     2098.05     12.65 o 
   5   2   1      998.93     1065.41      8.51 o 
   6   2   1      127.04      122.19      2.25 o 
   7   2   1      668.00      723.33      7.18 o 
   8   2   1        9.65        9.47      1.39 o 
   9   2   1      992.63      995.32      9.27 o 
  10   2   1      340.34      354.13      5.56 o 
  11   2   1      577.89      593.33      7.47 o 
  12   2   1      254.05      250.71      5.34 o 
  13   2   1       57.34       59.26      8.29 o 
   1   3   1     4077.12     4063.10     51.20 o 
   2   3   1       62.26       44.44      1.21 o 
   3   3   1     4188.30     4372.86     21.84 o 
   4   3   1       23.34       16.72      1.19 o 
   5   3   1       36.42       46.87      1.54 o 
   6   3   1       67.62       58.06      1.96 o 
   7   3   1      714.76      719.45      7.22 o 
   8   3   1       64.75       63.32      2.27 o 
   9   3   1     2023.15     2050.41     24.80 o 
  10   3   1       25.99       32.23      4.39 o 
  11   3   1      674.73      674.95     10.45 o 
  12   3   1       90.69      101.01      5.19 o 
  13   3   1       77.00       78.13      7.01 o 
   0   4   1     6125.09     6936.60     34.46 o 
   1   4   1      195.54      205.72      2.79 o 
   2   4   1     1684.92     1547.94     10.02 o 
   3   4   1      160.81      161.04      2.10 o 
   4   4   1      334.17      332.51      2.84 o 
   5   4   1      704.43      733.02      5.13 o 
   6   4   1      658.88      676.34      6.82 o 
   7   4   1      249.00      246.64      3.76 o 
   8   4   1     1074.13     1068.74     11.70 o 
   9   4   1      693.01      698.67      8.48 o 
  10   4   1       42.88       43.37      3.93 o 
  11   4   1       47.34       50.10      4.73 o 
  12   4   1      193.95      196.22      5.56 o 
  13   4   1      324.39      341.09      6.54 o 
   1   5   1      938.26     1043.42     14.89 o 
   2   5   1       84.11       60.07      1.71 o 
   3   5   1      322.09      320.71      2.65 o 
   4   5   1       34.84       34.31      1.37 o 
   5   5   1      256.77      258.77      3.09 o 
   6   5   1      172.11      184.64      3.07 o 
   7   5   1      292.13      284.55      4.77 o 
   8   5   1     1159.95     1161.25     10.14 o 
   9   5   1      414.80      430.52      6.36 o 
  10   5   1      135.59      129.70      4.51 o 
  11   5   1      109.08      110.36      5.60 o 
  12   5   1       13.47       13.31      2.62 o 
   0   6   1      208.99      234.91      3.42 o 
   1   6   1      678.22      638.87      9.22 o 
   2   6   1     1226.52     1188.88     58.92 o 
   3   6   1      105.17       98.23      7.21 o 
   4   6   1     1808.53     1965.44     16.00 o 
   5   6   1      152.05      143.03      2.60 o 
   6   6   1      480.49      478.80      6.05 o 
   7   6   1      170.23      178.50      3.28 o 
   8   6   1      230.88      211.62      4.20 o 
   9   6   1      154.73      144.62      3.87 o 
  10   6   1      133.17      129.68      4.75 o 
  11   6   1      708.58      722.22      9.73 o 
  12   6   1       60.44       54.68      7.65 o 
   1   7   1      675.32      642.26     15.62 o 
   2   7   1       72.12       56.29      1.94 o 
   3   7   1       62.31       50.57      1.47 o 
   4   7   1     1023.99      997.03     25.27 o 
   5   7   1     1053.20     1021.20      9.18 o 
   6   7   1       36.77       40.55      2.56 o 
   7   7   1        0.03        1.44      0.62 o 
   8   7   1      522.55      520.30      7.57 o 
   9   7   1       66.45       63.11      3.37 o 
  10   7   1       72.74       78.35      6.77 o 
  11   7   1      454.01      472.16      7.59 o 
  12   7   1      203.49      198.85      7.90 o 
   0   8   1      218.04      165.17      3.88 o 
   1   8   1      202.67      206.46     10.00 o 
   2   8   1      142.23      125.26      5.19 o 
   3   8   1      193.99      215.50      3.38 o 
   4   8   1        0.22        0.77      0.41 o 
   5   8   1     1005.42      905.46     16.73 o 
   6   8   1      110.77      108.64      2.23 o 
   7   8   1       73.58       56.94      4.04 o 
   8   8   1        2.23        3.76      1.65 o 
   9   8   1       97.59       98.66      7.73 o 
  10   8   1       66.71       68.81      9.43 o 
  11   8   1       19.53       29.31      5.29 o 
   1   9   1      265.36      231.62      3.28 o 
   2   9   1      543.53      507.99     13.68 o 
   3   9   1      511.07      428.88      5.79 o 
   4   9   1       33.44       25.59      1.86 o 
   5   9   1        9.94        4.84      1.20 o 
   6   9   1       44.43       50.24      2.97 o 
   7   9   1       39.94       35.31      5.33 o 
   8   9   1       53.84       56.60      7.39 o 
   9   9   1      126.02      126.04     10.00 o 
  10   9   1      117.66      127.17      7.56 o 
  11   9   1       70.12       78.00     11.76 o 
   0  10   1      215.01      222.42      5.08 o 
   1  10   1       61.04       46.86      2.68 o 
   2  10   1       47.86       49.61      2.68 o 
   3  10   1      564.88      576.72      6.80 o 
   4  10   1       42.62       54.67      2.23 o 
   5  10   1        1.42        3.52      1.28 o 
   6  10   1        3.47        2.79      2.15 o 
   7  10   1       72.25       71.24      8.92 o 
   8  10   1      204.72      211.19      6.25 o 
   9  10   1      180.29      185.55      7.33 o 
  10  10   1        1.86        9.51      2.27 o 
   1  11   1     1337.80     1347.81     14.58 o 
   2  11   1       93.36      105.45      3.82 o 
   3  11   1     1065.42     1068.97     13.52 o 
   4  11   1     1079.94     1085.59     14.95 o 
   5  11   1       47.20       54.23      4.27 o 
   6  11   1       21.31       14.51      2.76 o 
   7  11   1      102.68      111.58     13.11 o 
   8  11   1       64.34       76.31      9.36 o 
   9  11   1      151.96      168.54     11.37 o 
   0  12   1      496.34      499.65     11.53 o 
   1  12   1      239.33      238.60      4.91 o 
   2  12   1      982.53      915.07      9.94 o 
   3  12   1       81.85       92.15      4.73 o 
   4  12   1      126.44      135.76      5.09 o 
   5  12   1      206.67      197.17      6.61 o 
   6  12   1        1.96        8.63      2.29 o 
   7  12   1      435.73      440.25      7.93 o 
   8  12   1        0.59        2.64      2.30 o 
   9  12   1      227.79      215.40      7.16 o 
   1  13   1      307.06      308.70      5.93 o 
   2  13   1      534.27      535.36     11.87 o 
   3  13   1      435.07      442.34      8.78 o 
   4  13   1        5.41        8.79      1.84 o 
   5  13   1       10.56       12.31      2.46 o 
   6  13   1       38.23       52.69      7.35 o 
   7  13   1      197.01      207.93      7.68 o 
   0  14   1      118.23      117.09      7.54 o 
   1  14   1        1.78        4.88      1.91 o 
   2  14   1       52.51       59.48      8.35 o 
   3  14   1      138.74      150.60      7.73 o 
   4  14   1        7.20        8.53      1.98 o 
   5  14   1      343.92      371.06      8.31 o 
   6  14   1        5.27        5.31      2.21 o 
   1  15   1       19.10       17.38      3.28 o 
   2  15   1      106.75      117.45      7.53 o 
   3  15   1       22.33       18.19      3.29 o 
   4  15   1       10.95        8.90      2.77 o 
   0   0   2    12746.03    13273.80     87.39 o 
   1   0   2     5806.59     6212.35     74.26 o 
   3   0   2     1268.63     1334.91     11.36 o 
   4   0   2     4352.12     4826.59     48.64 o 
   5   0   2      185.22      170.31      3.89 o 
   6   0   2      890.74      996.61      9.97 o 
   7   0   2     1533.41     1703.61     20.28 o 
   8   0   2      263.09      277.19      5.80 o 
   9   0   2      447.76      483.06      8.57 o 
  10   0   2       42.08       48.93      8.13 o 
  11   0   2       55.24       62.61     10.57 o 
  12   0   2      351.99      339.41      7.47 o 
  13   0   2       38.01       44.71      9.22 o 
   1   1   2      567.03      587.73      3.38 o 
   2   1   2        2.84        8.01      1.31 o 
   3   1   2       11.27       11.56      1.08 o 
   4   1   2       73.12       67.90      1.65 o 
   5   1   2      112.50      119.26      2.23 o 
   6   1   2       10.41       21.51      2.31 o 
   7   1   2       68.52       77.94      2.32 o 
   8   1   2      353.99      331.67      4.66 o 
   9   1   2      567.14      550.42      6.57 o 
  10   1   2       64.69       71.74      3.98 o 
  11   1   2       94.38       94.66      4.15 o 
  12   1   2      153.70      152.13      4.17 o 
  13   1   2        7.65       10.15      1.94 o 
   0   2   2     9363.71     9637.98    188.82 o 
   1   2   2    21630.57    22877.04    612.35 o 
   2   2   2       44.33       52.83      1.65 o 
   3   2   2      190.26      170.18      1.53 o 
   4   2   2     1602.22     1583.62      9.03 o 
   5   2   2       14.94       19.80      1.72 o 
   6   2   2       27.18       16.88      1.86 o 
   7   2   2      173.30      140.86      2.72 o 
   8   2   2      222.30      235.28      4.03 o 
   9   2   2       27.17       30.92      3.22 o 
  10   2   2       89.69       97.74      3.49 o 
  11   2   2        2.67        5.84      1.70 o 
  12   2   2       23.19       22.81      3.08 o 
  13   2   2      179.70      178.87      5.70 o 
   1   3   2     2843.90     3068.37     20.86 o 
   2   3   2      876.32      946.36      8.08 o 
   3   3   2     1656.07     1677.57     11.45 o 
   4   3   2        1.35        2.86      0.71 o 
   5   3   2     4696.63     5003.02     49.73 o 
   6   3   2        1.97        1.70      0.93 o 
   7   3   2      123.87      109.76      2.46 o 
   8   3   2      752.00      761.57      8.61 o 
   9   3   2      858.81      827.11      9.77 o 
  10   3   2     1171.71     1158.82     11.07 o 
  11   3   2      154.17      141.75      4.77 o 
  12   3   2      134.72      131.47      5.82 o 
  13   3   2       35.82       36.05      5.54 o 
   0   4   2       80.40       63.45      1.63 o 
   1   4   2        0.02        3.84      0.91 o 
   2   4   2       25.85       25.09      1.02 o 
   3   4   2     6514.93     7667.98     54.99 o 
   4   4   2       25.56       29.84      1.03 o 
   5   4   2       46.37       25.33      1.43 o 
   6   4   2      383.22      353.87      4.48 o 
   7   4   2      349.06      326.92      4.30 o 
   8   4   2      734.48      711.69      7.43 o 
   9   4   2       21.11       21.86      3.20 o 
  10   4   2       20.90       18.22      2.65 o 
  11   4   2        2.31        4.29      1.48 o 
  12   4   2       23.12       20.21      3.38 o 
  13   4   2        0.49        2.84      2.13 o 
   1   5   2      428.57      452.05      3.62 o 
   2   5   2      192.91      201.65      2.77 o 
   3   5   2      106.92       99.76      2.57 o 
   4   5   2     2010.29     2168.74     22.26 o 
   5   5   2      250.14      273.84      2.67 o 
   6   5   2       43.21       25.72      1.86 o 
   7   5   2       18.95       25.38      2.13 o 
   8   5   2     1109.98     1101.57     14.89 o 
   9   5   2       99.12      109.63      3.24 o 
  10   5   2      172.27      176.57      4.33 o 
  11   5   2       39.03       34.21      4.80 o 
  12   5   2      143.76      143.55      5.77 o 
   0   6   2        3.97        1.53      0.87 o 
   1   6   2      261.11      323.17      2.56 o 
   2   6   2      672.17      731.56      4.93 o 
   3   6   2      104.56      152.52      1.90 o 
   4   6   2     2567.94     2681.64     26.04 o 
   5   6   2        0.07        1.27      0.33 o 
   6   6   2       42.62       38.50      1.87 o 
   7   6   2      332.22      326.97      4.31 o 
   8   6   2        4.79        6.29      1.28 o 
   9   6   2       83.03       78.07      3.60 o 
  10   6   2        5.55        6.24      1.54 o 
  11   6   2       95.20       84.62      5.31 o 
  12   6   2       63.08       61.76      8.35 o 
   1   7   2        5.83        8.86      0.91 o 
   2   7   2      421.63      471.14      4.34 o 
   3   7   2       10.25        4.92      0.96 o 
   4   7   2       86.29       86.40      2.37 o 
   5   7   2       49.74       55.06      1.23 o 
   6   7   2        8.88        9.65      0.92 o 
   7   7   2       14.72       19.65      2.22 o 
   8   7   2        0.00        1.94      1.09 o 
   9   7   2       86.31       81.99      7.66 o 
  10   7   2      370.08      356.61      7.31 o 
  11   7   2       25.85       33.04      5.49 o 
  12   7   2        7.24        6.26      2.46 o 
   0   8   2      118.81       91.45      2.69 o 
   1   8   2        1.61        4.44      0.69 o 
   2   8   2       72.66       74.41      1.98 o 
   3   8   2      840.13      811.57      8.01 o 
   4   8   2        0.84        1.38      0.60 o 
   5   8   2      578.44      549.45      6.91 o 
   6   8   2      856.09      904.91     10.44 o 
   7   8   2       17.04       28.63      3.77 o 
   8   8   2      104.41      114.90      4.06 o 
   9   8   2      404.68      425.86      9.15 o 
  10   8   2       17.86       22.50      4.19 o 
  11   8   2      124.46      116.01      7.44 o 
   1   9   2       57.86       58.97      2.57 o 
   2   9   2       45.73       41.58      2.14 o 
   3   9   2       27.56       30.56      2.20 o 
   4   9   2       11.43       13.20      1.92 o 
   5   9   2      541.20      458.19      7.11 o 
   6   9   2      443.73      440.33      7.48 o 
   7   9   2       61.00       38.44      3.30 o 
   8   9   2      230.77      222.37      6.11 o 
   9   9   2       43.31       47.47      6.99 o 
  10   9   2      110.00      123.78      7.98 o 
  11   9   2      499.92      541.92     10.22 o 
   0  10   2     1804.27     1811.13     24.54 o 
   1  10   2      848.98      793.46     10.50 o 
   2  10   2      228.05      200.44      3.67 o 
   3  10   2        0.53        1.28      0.89 o 
   4  10   2       82.62       80.72      2.74 o 
   5  10   2      784.45      686.14      9.70 o 
   6  10   2       79.64       70.80      5.12 o 
   7  10   2       57.79       57.05      6.98 o 
   8  10   2      322.71      323.31      7.68 o 
   9  10   2       73.31       84.18      9.95 o 
  10  10   2       11.82       16.48      3.77 o 
   1  11   2       26.15       28.82      4.05 o 
   2  11   2       76.98       52.67      2.31 o 
   3  11   2      560.16      429.20     36.18 o 
   4  11   2      112.97      105.25      4.90 o 
   5  11   2      278.11      240.32      5.60 o 
   6  11   2       85.73       88.84     10.17 o 
   7  11   2       20.43       20.31      3.43 o 
   8  11   2      135.06      152.64      9.88 o 
   9  11   2        6.37        3.57      1.99 o 
   0  12   2     1923.64     1838.57     36.60 o 
   1  12   2      200.28      222.37      4.41 o 
   2  12   2        4.10        4.10      1.28 o 
   3  12   2        1.44        5.94      1.47 o 
   4  12   2       40.78       45.86      4.23 o 
   5  12   2       43.18       35.97      5.61 o 
   6  12   2      257.85      279.69      6.92 o 
   7  12   2        0.20        3.41      1.88 o 
   8  12   2       46.17       56.96      7.58 o 
   1  13   2        0.03        1.98      1.39 o 
   2  13   2       77.39       82.47      9.04 o 
   3  13   2      268.01      247.86      6.07 o 
   4  13   2      357.23      325.03      7.63 o 
   5  13   2       73.24       73.10      8.91 o 
   6  13   2       32.49       38.75      6.20 o 
   7  13   2        5.58        6.23      2.04 o 
   0  14   2        7.63        5.50      2.90 o 
   1  14   2      446.18      458.82      9.11 o 
   2  14   2        2.15        0.55      2.27 o 
   3  14   2        4.41        5.00      1.53 o 
   4  14   2      272.87      288.41      7.29 o 
   5  14   2       74.66       83.56      9.69 o 
   6  14   2        4.09        6.89      2.27 o 
   1  15   2       49.21       51.14      7.93 o 
   2  15   2      132.19      146.52      7.92 o 
   3  15   2        0.10        2.12      2.81 o 
   4  15   2       39.15       38.66      7.46 o 
   1   1   3    10093.69    10673.63     62.45 o 
   2   1   3    13945.47    15019.35    152.20 o 
   3   1   3     5135.57     5541.00     21.41 o 
   4   1   3     2778.55     3018.49     48.15 o 
   5   1   3      354.38      413.63      3.59 o 
   6   1   3      104.30      101.28      2.13 o 
   7   1   3        3.26        4.89      1.10 o 
   8   1   3      246.77      238.14      4.29 o 
   9   1   3      249.68      275.60      4.56 o 
  10   1   3      836.45      781.89     14.32 o 
  11   1   3      105.12       93.30      4.87 o 
  12   1   3      265.61      240.26      9.58 o 
  13   1   3      193.67      180.85      5.83 o 
   0   2   3       99.76      120.97      1.43 o 
   1   2   3     3809.66     3981.67     23.87 o 
   2   2   3     5902.16     6261.69     34.83 o 
   3   2   3     5104.16     5838.99     32.96 o 
   4   2   3      220.88      226.32      2.55 o 
   5   2   3      245.40      274.36      2.89 o 
   6   2   3      393.31      405.30      6.00 o 
   7   2   3      329.14      328.54      4.55 o 
   8   2   3      122.81      124.80      3.07 o 
   9   2   3       86.12       75.93      2.81 o 
  10   2   3       24.01       27.14      3.77 o 
  11   2   3       31.64       33.27      4.21 o 
  12   2   3       54.01       56.76      7.02 o 
  13   2   3      145.25      150.64      7.19 o 
   1   3   3      235.26      233.67      2.07 o 
   2   3   3     1496.76     1476.65     11.55 o 
   3   3   3     1429.80     1566.94     12.14 o 
   4   3   3      374.39      333.16      2.61 o 
   5   3   3     1075.73     1179.72     14.08 o 
   6   3   3      307.31      325.24      3.83 o 
   7   3   3        0.57        2.46      1.14 o 
   8   3   3        8.36       12.50      2.02 o 
   9   3   3       74.50       80.33      3.12 o 
  10   3   3       82.71       83.07      3.73 o 
  11   3   3      120.82      106.26      6.38 o 
  12   3   3       36.23       34.24      4.45 o 
  13   3   3        6.12        5.68      2.24 o 
   0   4   3     5077.94     5394.58     41.75 o 
   1   4   3       10.05       14.05      1.55 o 
   2   4   3       43.28       49.72      1.79 o 
   3   4   3     3748.75     4234.35     22.45 o 
   4   4   3      647.40      725.91      7.54 o 
   5   4   3     2658.53     2908.60     26.19 o 
   6   4   3       12.37        7.18      1.03 o 
   7   4   3      833.71      799.15     10.37 o 
   8   4   3        6.99        4.53      1.07 o 
   9   4   3       93.93       94.65      3.29 o 
  10   4   3      543.72      541.05     10.00 o 
  11   4   3       56.30       51.37      6.67 o 
  12   4   3        5.72        5.20      1.64 o 
  13   4   3       10.25       13.62      2.71 o 
   1   5   3     1171.94      886.89     92.15 o 
   2   5   3     1254.79     1283.04      8.23 o 
   3   5   3     1529.96     1584.42     24.67 o 
   4   5   3       10.96       17.51      1.39 o 
   5   5   3       43.93       30.25      1.83 o 
   6   5   3      831.80      796.76      7.01 o 
   7   5   3      386.31      373.86      5.31 o 
   8   5   3     1102.81     1088.43     11.47 o 
   9   5   3      524.61      517.85      6.84 o 
  10   5   3      159.74      149.49      4.31 o 
  11   5   3        0.60        2.29      1.73 o 
  12   5   3        8.79        9.58      2.26 o 
   0   6   3     3055.99     3253.48     46.57 o 
   1   6   3      505.44      505.76     11.78 o 
   2   6   3     1944.69     2212.19     14.06 o 
   3   6   3      125.74      148.90      3.20 o 
   4   6   3        8.30       12.81      1.35 o 
   5   6   3       35.73       19.10      2.61 o 
   6   6   3        0.00        1.79      1.09 o 
   7   6   3      139.85      136.90      3.01 o 
   8   6   3     1306.56     1399.30     11.34 o 
   9   6   3        8.55        9.40      1.78 o 
  10   6   3        4.38        3.83      1.42 o 
  11   6   3      281.95      287.39      6.23 o 
  12   6   3       71.12       76.61     10.30 o 
   1   7   3        1.37        3.32      0.73 o 
   2   7   3      631.16      609.11      4.93 o 
   3   7   3      267.60      273.97      3.35 o 
   4   7   3     1176.25     1291.48     13.36 o 
   5   7   3      196.36      153.32      5.87 o 
   6   7   3      144.11      166.50      3.48 o 
   7   7   3      915.29      841.55     10.23 o 
   8   7   3      516.60      475.34     10.24 o 
   9   7   3        1.80        1.46      1.33 o 
  10   7   3      186.44      184.37      4.77 o 
  11   7   3      122.22      115.16      8.29 o 
  12   7   3      126.74      119.01      8.35 o 
   0   8   3       40.09       38.30      2.86 o 
   1   8   3        6.93       14.56      2.04 o 
   2   8   3      427.57      426.58      5.23 o 
   3   8   3      140.66      130.09      2.66 o 
   4   8   3      211.34      181.31      6.05 o 
   5   8   3       38.34       42.38      2.99 o 
   6   8   3     1490.51     1444.39     16.18 o 
   7   8   3      225.86      217.35      5.03 o 
   8   8   3       36.26       38.10      5.51 o 
   9   8   3        3.10        3.82      1.29 o 
  10   8   3      322.04      321.33      6.08 o 
  11   8   3        3.10        3.13      2.11 o 
   1   9   3        1.09        2.24      0.93 o 
   2   9   3       16.07       14.55      2.18 o 
   3   9   3        7.99       10.56      1.69 o 
   4   9   3      697.95      739.95      9.16 o 
   5   9   3       97.27       80.94      3.67 o 
   6   9   3      110.70       83.81      4.06 o 
   7   9   3       12.10        5.07      1.52 o 
   8   9   3       63.80       51.86      4.69 o 
   9   9   3       55.21       73.04      9.97 o 
  10   9   3      159.94      154.21      7.13 o 
  11   9   3       86.62       84.70     12.91 o 
   0  10   3      145.60      141.33      3.92 o 
   1  10   3     3126.66     3101.68     26.59 o 
   2  10   3      173.59      171.18      3.33 o 
   3  10   3       14.46        7.82      1.30 o 
   4  10   3       15.35       12.71      2.02 o 
   5  10   3       56.47       56.10      3.66 o 
   6  10   3      172.57      146.30      4.23 o 
   7  10   3       46.19       34.77      3.57 o 
   8  10   3        4.12        3.98      2.10 o 
   9  10   3       78.30       90.73     12.35 o 
  10  10   3       93.06       81.58      7.85 o 
   1  11   3       47.74       47.08      2.91 o 
   2  11   3      334.20      314.33      5.39 o 
   3  11   3      485.23      451.93      7.52 o 
   4  11   3       66.61       62.04      3.64 o 
   5  11   3      143.72      134.41      5.50 o 
   6  11   3      491.90      497.09      9.69 o 
   7  11   3      148.78      161.59      6.55 o 
   8  11   3       22.26       33.46      5.35 o 
   9  11   3        0.86        3.47      2.23 o 
   0  12   3     1337.28     1335.72     19.24 o 
   1  12   3        0.91        3.35      1.11 o 
   2  12   3       12.62       12.22      1.91 o 
   3  12   3       87.40       90.72      4.60 o 
   4  12   3       61.03       80.42      8.02 o 
   5  12   3      217.75      207.30      6.02 o 
   6  12   3       24.71       33.88      4.46 o 
   7  12   3       12.01       11.45      2.43 o 
   8  12   3       46.88       70.55     11.34 o 
   1  13   3      160.96      162.32      5.07 o 
   2  13   3     1503.82     1555.26     23.45 o 
   3  13   3      189.05      185.93      5.78 o 
   4  13   3      540.07      482.65      7.47 o 
   5  13   3       19.93       16.63      3.18 o 
   6  13   3        3.47        2.47      1.62 o 
   7  13   3       34.34       43.33      6.08 o 
   0  14   3      121.48      121.17      6.33 o 
   1  14   3       20.67       17.47      3.77 o 
   2  14   3        1.87        2.12      1.49 o 
   3  14   3       11.96       11.33      2.25 o 
   4  14   3      107.84      121.82      9.56 o 
   5  14   3        2.34        5.33      2.26 o 
   6  14   3      543.33      613.82      9.39 o 
   1  15   3       81.62       80.02      5.70 o 
   2  15   3        3.62        7.34      2.15 o 
   3  15   3       36.92       40.11      6.08 o 
   4  15   3        6.89       13.20      3.46 o 
   0   0   4     1767.70     2002.28     42.23 o 
   1   0   4      670.27      666.17      8.64 o 
   2   0   4     7378.66     8381.61     89.67 o 
   3   0   4       63.37       56.08      2.87 o 
   4   0   4      593.33      504.51      6.82 o 
   5   0   4      536.70      593.74     10.93 o 
   6   0   4       36.70       34.18      2.85 o 
   7   0   4     1053.36     1054.89     13.77 o 
   8   0   4       24.08       18.03      3.39 o 
   9   0   4      151.51      134.32      4.52 o 
  10   0   4      559.17      533.15      9.52 o 
  11   0   4      263.23      250.35      7.38 o 
  12   0   4      261.63      259.73      8.27 o 
  13   0   4        2.15        7.22      3.59 o 
   1   1   4        5.32        3.35      0.66 o 
   2   1   4    15576.30    16913.73    100.79 o 
   3   1   4     3708.31     3861.33     30.08 o 
   4   1   4     1332.63     1421.55      7.39 o 
   5   1   4      635.09      675.22      4.59 o 
   6   1   4       19.15       20.40      1.65 o 
   7   1   4      166.15      164.30      3.21 o 
   8   1   4      119.13      112.82      2.78 o 
   9   1   4       15.74       23.90      2.99 o 
  10   1   4       20.43       21.13      3.16 o 
  11   1   4      848.78      870.62     12.42 o 
  12   1   4      176.17      161.83      5.81 o 
  13   1   4      134.70      148.21      8.70 o 
   0   2   4     3663.28     3790.71     51.74 o 
   1   2   4      838.14      816.65      4.92 o 
   2   2   4     4446.93     4787.30     25.10 o 
   3   2   4      936.71      932.16      4.54 o 
   4   2   4      598.66      651.69      3.81 o 
   5   2   4      192.23      182.43      2.92 o 
   6   2   4       55.79       41.15      1.74 o 
   7   2   4       50.62       54.24      2.09 o 
   8   2   4       98.00       94.00      2.48 o 
   9   2   4        1.05        2.24      1.22 o 
  10   2   4        0.04        1.28      1.39 o 
  11   2   4      146.72      163.11      4.68 o 
  12   2   4        1.37        3.27      1.71 o 
  13   2   4      137.19      144.37      8.69 o 
   1   3   4      116.07       99.93      1.71 o 
   2   3   4     3126.87     3281.93     19.54 o 
   3   3   4      431.94      477.95      5.95 o 
   4   3   4       69.11       67.00      1.35 o 
   5   3   4     1734.04     1769.56     13.84 o 
   6   3   4      331.07      342.33     14.92 o 
   7   3   4      225.33      211.46      3.47 o 
   8   3   4       91.07       84.06      2.23 o 
   9   3   4      565.74      550.68      7.54 o 
  10   3   4      384.19      380.10      6.18 o 
  11   3   4      135.65      148.84      4.98 o 
  12   3   4      863.10      895.20     10.06 o 
  13   3   4        0.29        1.72      2.13 o 
   0   4   4      531.94      547.22      7.11 o 
   1   4   4     1308.80     1261.29     10.59 o 
   2   4   4      602.78      656.90      4.21 o 
   3   4   4       21.36       25.47      1.20 o 
   4   4   4      330.48      364.02      3.60 o 
   5   4   4        0.48        1.17      0.93 o 
   6   4   4      598.05      574.22      6.17 o 
   7   4   4      901.60      908.43     11.77 o 
   8   4   4      364.83      330.49      4.57 o 
   9   4   4       35.62       41.54      5.57 o 
  10   4   4      124.67      129.93      3.97 o 
  11   4   4      402.31      416.09      6.79 o 
  12   4   4      211.33      230.64      6.42 o 
   1   5   4     3500.65     3806.19     25.15 o 
   2   5   4     1373.09     1460.30     10.12 o 
   3   5   4     1157.16      947.92     81.61 o 
   4   5   4      340.59      289.97      4.36 o 
   5   5   4        2.53        4.55      0.98 o 
   6   5   4      405.47      377.80      5.13 o 
   7   5   4      262.90      253.06      4.51 o 
   8   5   4      540.14      544.39      7.72 o 
   9   5   4      862.79      863.82      9.90 o 
  10   5   4      206.55      220.93      4.54 o 
  11   5   4      215.42      193.91      4.64 o 
  12   5   4        3.33        5.23      1.83 o 
   0   6   4      499.98      475.24      6.24 o 
   1   6   4      629.11      639.54      7.06 o 
   2   6   4       45.02       46.72      1.31 o 
   3   6   4     1114.17     1151.98      8.52 o 
   4   6   4      182.18      173.94      2.92 o 
   5   6   4     1156.06     1112.48     20.95 o 
   6   6   4      864.42      842.08      9.58 o 
   7   6   4     1917.94     1927.60     17.30 o 
   8   6   4      187.88      173.22      4.28 o 
   9   6   4       91.02       86.76      3.65 o 
  10   6   4        6.66        5.80      1.86 o 
  11   6   4        0.18        2.74      1.49 o 
  12   6   4      108.38      126.78     15.82 o 
   1   7   4       65.54       74.89      1.95 o 
   2   7   4      620.40      618.09      6.70 o 
   3   7   4      164.05      188.51      2.51 o 
   4   7   4        3.33        3.82      1.16 o 
   5   7   4       77.93       77.59      2.71 o 
   6   7   4     1002.07      889.73     11.35 o 
   7   7   4        1.87        1.83      0.84 o 
   8   7   4     1259.04     1213.19     12.67 o 
   9   7   4       76.31       70.05      7.37 o 
  10   7   4        3.90        7.06      1.89 o 
  11   7   4       10.17        9.95      2.44 o 
  12   7   4      135.20      149.84      9.19 o 
   0   8   4     3727.49     3939.45     43.28 o 
   1   8   4      591.62      552.31      6.67 o 
   2   8   4       62.51       55.05      1.77 o 
   3   8   4      375.12      377.83      4.84 o 
   4   8   4      257.51      249.02      4.67 o 
   5   8   4       20.14       23.57      3.74 o 
   6   8   4      210.72      187.50      4.21 o 
   7   8   4        1.34        2.58      1.32 o 
   8   8   4       73.11       82.89      4.70 o 
   9   8   4      118.49      117.22      4.89 o 
  10   8   4      146.98      146.10      5.18 o 
  11   8   4        2.13        3.46      2.34 o 
   1   9   4     1287.77     1235.96     11.91 o 
   2   9   4        9.16       10.48      1.58 o 
   3   9   4      191.00      198.27      3.56 o 
   4   9   4       60.65       61.28      3.92 o 
   5   9   4        6.06        4.47      1.49 o 
   6   9   4       16.88       19.67      3.03 o 
   7   9   4      336.28      386.60      6.98 o 
   8   9   4        2.27        3.07      1.72 o 
   9   9   4       80.93       78.50     11.28 o 
  10   9   4       20.36       20.89      3.92 o 
   0  10   4     2087.85     1947.58     77.97 o 
   1  10   4     2040.89     1998.33     17.06 o 
   2  10   4      280.28      301.74      4.61 o 
   3  10   4      101.07       94.23      3.84 o 
   4  10   4      583.51      616.85      9.31 o 
   5  10   4       46.00       43.68      3.63 o 
   6  10   4       57.29       66.48      3.99 o 
   7  10   4      595.17      575.04     10.65 o 
   8  10   4       11.76        9.28      2.09 o 
   9  10   4      168.77      189.03      6.46 o 
  10  10   4        2.58        4.71      1.98 o 
   1  11   4       85.87       86.37      2.92 o 
   2  11   4        7.82        5.81      1.33 o 
   3  11   4      164.51      163.94      4.30 o 
   4  11   4      197.44      213.77      4.68 o 
   5  11   4       17.34       24.95      3.94 o 
   6  11   4      270.28      257.35      7.07 o 
   7  11   4        1.13        6.36      2.13 o 
   8  11   4       67.78       71.62      9.76 o 
   9  11   4       46.10       60.53      8.02 o 
   0  12   4       73.98       69.94      4.68 o 
   1  12   4      185.55      201.48      4.53 o 
   2  12   4      461.44      439.18      7.37 o 
   3  12   4      572.36      541.09     14.28 o 
   4  12   4        0.71        2.28      1.55 o 
   5  12   4       64.92       63.01      4.88 o 
   6  12   4      265.61      253.00      6.53 o 
   7  12   4        5.93        7.39      2.05 o 
   8  12   4      193.00      211.17      8.16 o 
   1  13   4      102.13      103.65      5.84 o 
   2  13   4       60.40       54.96      7.64 o 
   3  13   4       38.89       41.05      6.31 o 
   4  13   4       59.95       54.22      7.50 o 
   5  13   4       21.15       21.05      3.39 o 
   6  13   4       80.21       76.05      7.23 o 
   7  13   4        0.04        1.66      2.58 o 
   0  14   4        3.75        7.02      2.12 o 
   1  14   4       18.27       22.69      3.71 o 
   2  14   4        0.24        2.14      1.60 o 
   3  14   4        4.37        3.54      1.30 o 
   4  14   4       57.24       59.07     10.03 o 
   5  14   4       36.98       39.20      6.53 o 
   6  14   4      241.64      252.98      7.95 o 
   1  15   4       19.65       22.77      4.49 o 
   2  15   4        0.43        2.54      3.11 o 
   3  15   4        8.31       12.24      2.56 o 
   1   1   5     1024.48     1040.84      5.92 o 
   2   1   5     5582.42     6248.43     33.80 o 
   3   1   5     1218.69     1362.13     12.49 o 
   4   1   5     3423.98     3765.40     38.11 o 
   5   1   5      313.37      329.92      7.61 o 
   6   1   5      174.78      152.49      2.79 o 
   7   1   5      649.93      628.96      9.43 o 
   8   1   5       48.15       45.79      2.92 o 
   9   1   5       43.44       36.97      3.68 o 
  10   1   5      125.18      116.19      3.48 o 
  11   1   5      636.57      589.88     10.41 o 
  12   1   5      154.24      150.51      6.54 o 
  13   1   5      113.57      108.77      8.84 o 
   0   2   5     2615.19     2792.67     10.09 o 
   1   2   5      177.08      158.14      2.24 o 
   2   2   5       75.59       57.80      1.11 o 
   3   2   5     1221.97     1186.78      8.54 o 
   4   2   5      575.53      472.95      5.21 o 
   5   2   5     4382.98     4822.87     34.65 o 
   6   2   5     1591.81     1572.89     13.32 o 
   7   2   5     1202.89     1143.00     10.40 o 
   8   2   5        0.41        1.59      1.10 o 
   9   2   5      246.87      223.38      4.13 o 
  10   2   5      186.68      178.17      4.40 o 
  11   2   5       20.52       23.50      3.93 o 
  12   2   5      166.96      153.05      6.12 o 
  13   2   5       28.56       27.43      4.34 o 
   1   3   5       89.90       85.30      1.55 o 
   2   3   5       32.35       33.25      0.98 o 
   3   3   5     1703.08     1655.43     21.07 o 
   4   3   5     1890.89     2012.21     11.73 o 
   5   3   5       36.27       52.80      1.28 o 
   6   3   5       32.40       29.17      1.96 o 
   7   3   5      842.52      795.19      7.88 o 
   8   3   5      171.16      156.00      3.07 o 
   9   3   5      210.95      181.81      4.31 o 
  10   3   5        1.97        2.89      1.31 o 
  11   3   5      421.47      406.57      8.46 o 
  12   3   5      120.98      127.13      6.71 o 
  13   3   5        0.08        2.54      1.81 o 
   0   4   5      613.15      650.19      5.56 o 
   1   4   5       21.28       31.01      1.02 o 
   2   4   5        0.01        7.07      2.30 o 
   3   4   5     3254.59     3493.84     27.59 o 
   4   4   5     1619.59     1680.96     17.78 o 
   5   4   5     1133.23     1144.64     19.77 o 
   6   4   5      461.46      454.07      7.93 o 
   7   4   5        6.18        6.05      1.14 o 
   8   4   5      652.45      627.28      7.65 o 
   9   4   5       37.15       37.24      3.47 o 
  10   4   5      504.13      515.03      6.96 o 
  11   4   5      263.34      272.81      6.17 o 
  12   4   5       33.64       31.16      5.14 o 
   1   5   5       18.43       14.20      1.42 o 
   2   5   5     1637.26     1848.28     25.16 o 
   3   5   5      378.10      351.76      3.23 o 
   4   5   5      165.24      173.08      2.60 o 
   5   5   5       45.88       36.65      7.29 o 
   6   5   5      424.80      421.56      5.41 o 
   7   5   5     1514.69     1466.72     22.06 o 
   8   5   5       13.29       12.50      1.98 o 
   9   5   5      581.21      561.12      7.23 o 
  10   5   5       88.67       83.33      4.77 o 
  11   5   5      212.53      227.03      5.68 o 
  12   5   5        0.08        3.58      2.26 o 
   0   6   5     2694.66     2800.62     19.27 o 
   1   6   5       28.81       28.97      1.84 o 
   2   6   5       18.37       20.03      1.53 o 
   3   6   5      114.16      151.28      3.05 o 
   4   6   5      124.31      106.12      1.72 o 
   5   6   5      332.48      304.64      4.24 o 
   6   6   5     2348.87     2362.41     21.75 o 
   7   6   5       11.89       12.30      1.93 o 
   8   6   5      118.07      104.47      3.99 o 
   9   6   5      455.18      471.11      8.28 o 
  10   6   5       41.18       40.92      5.77 o 
  11   6   5       97.60      107.63     11.36 o 
  12   6   5        3.77        6.53      2.37 o 
   1   7   5       11.31       13.33      1.52 o 
   2   7   5      218.92      213.48      3.45 o 
   3   7   5       22.88       28.26      3.63 o 
   4   7   5        5.42       11.86      1.88 o 
   5   7   5       57.14       46.30      3.21 o 
   6   7   5      510.40      542.10      7.85 o 
   7   7   5       92.50       77.13      5.41 o 
   8   7   5       91.15       74.73      4.29 o 
   9   7   5      232.74      204.17      5.26 o 
  10   7   5       19.40       20.46      3.94 o 
  11   7   5       93.10       99.99      8.75 o 
   0   8   5     1099.16     1092.78     14.43 o 
   1   8   5       19.55       12.70      1.89 o 
   2   8   5      221.33      193.13      3.21 o 
   3   8   5      240.85      240.39      3.69 o 
   4   8   5        2.27        2.87      1.39 o 
   5   8   5      155.35      144.32      3.62 o 
   6   8   5       19.23       14.40      2.54 o 
   7   8   5        2.20        3.36      1.17 o 
   8   8   5      235.61      220.28      4.87 o 
   9   8   5       25.12       24.48      3.62 o 
  10   8   5        3.14        3.35      1.49 o 
  11   8   5        9.13        9.00      2.82 o 
   1   9   5      467.19      453.36      6.24 o 
   2   9   5     1023.82     1003.05     11.42 o 
   3   9   5      257.53      230.79      3.62 o 
   4   9   5      327.45      319.81      5.64 o 
   5   9   5        0.35        1.88      1.29 o 
   6   9   5      201.34      188.20      4.58 o 
   7   9   5        1.26        2.23      1.23 o 
   8   9   5      306.77      314.53      5.90 o 
   9   9   5        9.46       15.76      2.82 o 
  10   9   5       74.16       80.32      7.08 o 
   0  10   5      176.10      164.60      3.49 o 
   1  10   5     1635.42     1567.06     14.26 o 
   2  10   5        3.26        6.37      1.32 o 
   3  10   5       13.08       16.03      2.45 o 
   4  10   5        1.43        3.96      1.26 o 
   5  10   5       33.89       25.77      3.69 o 
   6  10   5      516.15      502.57      7.04 o 
   7  10   5      584.25      603.82     10.61 o 
   8  10   5       26.59       19.95      3.48 o 
   9  10   5      227.33      238.19      6.50 o 
  10  10   5      249.19      255.83      6.95 o 
   1  11   5        8.40        7.48      1.35 o 
   2  11   5      197.11      182.95      4.46 o 
   3  11   5      147.78      145.96      3.98 o 
   4  11   5      255.50      260.55      5.13 o 
   5  11   5       85.63       70.35      4.35 o 
   6  11   5       26.92       31.54      4.60 o 
   7  11   5       46.04       39.37      5.61 o 
   8  11   5      173.54      197.02      7.33 o 
   9  11   5       63.51       61.60      8.99 o 
   0  12   5      576.15      509.90     13.47 o 
   1  12   5        0.13        1.79      1.37 o 
   2  12   5      118.43       97.49      4.17 o 
   3  12   5       25.26       22.82      3.36 o 
   4  12   5       18.54       18.53      2.93 o 
   5  12   5       58.31       60.73      5.61 o 
   6  12   5      217.06      222.67      5.54 o 
   7  12   5      105.22      100.79      7.92 o 
   8  12   5       34.47       54.82      8.27 o 
   1  13   5       88.44       86.98      4.73 o 
   2  13   5      631.93      604.78      9.86 o 
   3  13   5      118.46      119.53      7.23 o 
   4  13   5      101.20      122.69      6.51 o 
   5  13   5       40.70       39.43      6.21 o 
   6  13   5      192.46      195.48      8.33 o 
   7  13   5        3.77        4.32      2.10 o 
   0  14   5       55.68       78.07     14.73 o 
   1  14   5      312.42      308.97      6.74 o 
   2  14   5        6.59        5.61      1.88 o 
   3  14   5        0.04        2.23      1.95 o 
   4  14   5      294.33      354.92      7.13 o 
   5  14   5      215.60      224.29      7.32 o 
   1  15   5      159.65      168.05      8.41 o 
   2  15   5       99.70       94.39      8.46 o 
   3  15   5        0.92        2.31      1.78 o 
   0   0   6     8747.25     9708.54    137.61 o 
   1   0   6     1004.80      924.60     13.86 o 
   2   0   6      957.95      929.69      8.25 o 
   3   0   6     1701.46     1986.19     13.55 o 
   4   0   6     1099.16     1357.98     11.71 o 
   5   0   6      284.21      253.97     11.65 o 
   6   0   6       95.23       98.01     12.08 o 
   7   0   6       26.09       24.55      2.94 o 
   8   0   6      565.77      496.23      8.28 o 
   9   0   6       12.20        4.14      1.81 o 
  10   0   6     1831.96     1776.04     51.74 o 
  11   0   6       43.62       40.64      8.07 o 
  12   0   6      183.70      195.25     10.93 o 
  13   0   6       25.13       15.73      6.89 o 
   1   1   6     1456.59     1490.03     11.47 o 
   2   1   6     4275.40     4777.05     26.13 o 
   3   1   6      186.86      188.69      3.19 o 
   4   1   6     3205.12     3442.75     27.96 o 
   5   1   6      108.31      108.66      2.00 o 
   6   1   6        0.14        1.92      0.45 o 
   7   1   6      792.30      795.19      7.95 o 
   8   1   6        7.97        7.56      1.39 o 
   9   1   6      184.59      176.77      3.71 o 
  10   1   6       32.29       25.70      4.02 o 
  11   1   6       39.76       42.16      6.03 o 
  12   1   6       93.84      102.06     11.88 o 
  13   1   6      153.90      143.72     11.49 o 
   0   2   6      597.03      632.84      6.60 o 
   1   2   6       93.00      108.16      1.96 o 
   2   2   6     1935.99     2092.91     21.50 o 
   3   2   6      326.77      311.58      3.28 o 
   4   2   6      193.46      184.07      2.29 o 
   5   2   6      653.38      563.38     11.89 o 
   6   2   6      991.50     1028.49      9.24 o 
   7   2   6     1191.73     1186.70     11.93 o 
   8   2   6       18.29       20.35      1.95 o 
   9   2   6        0.03        1.36      1.32 o 
  10   2   6       34.37       41.72      3.77 o 
  11   2   6      443.09      444.24      8.54 o 
  12   2   6      270.48      280.96      6.79 o 
   1   3   6     1459.01     1684.13     16.16 o 
   2   3   6     3079.71     3179.73     25.47 o 
   3   3   6     7576.63     8861.16     60.74 o 
   4   3   6      359.74      355.04      3.37 o 
   5   3   6      139.39      152.41      2.25 o 
   6   3   6      343.60      326.22      4.04 o 
   7   3   6      224.31      234.17      3.73 o 
   8   3   6      371.61      378.68      5.38 o 
   9   3   6       71.44       67.96      3.16 o 
  10   3   6        6.58        5.78      2.03 o 
  11   3   6       18.92       21.08      3.82 o 
  12   3   6       91.76       87.96      8.00 o 
   0   4   6     3895.24     4466.64     35.39 o 
   1   4   6       41.34       57.24      1.49 o 
   2   4   6       14.03       19.73      1.24 o 
   3   4   6      454.29      480.20      4.42 o 
   4   4   6       19.71       24.61      1.58 o 
   5   4   6      749.72      844.13      8.51 o 
   6   4   6        0.39        4.07      1.04 o 
   7   4   6      192.41      163.25      2.27 o 
   8   4   6       95.50       92.07      3.54 o 
   9   4   6      256.84      256.70      4.62 o 
  10   4   6      168.50      163.27      5.93 o 
  11   4   6       43.53       45.86      6.63 o 
  12   4   6        1.54        5.63      2.02 o 
   1   5   6       17.81       17.96      1.58 o 
   2   5   6      526.31      527.19      5.58 o 
   3   5   6      110.84       88.06      3.54 o 
   4   5   6      634.62      624.62      7.43 o 
   5   5   6       44.69       30.34      2.09 o 
   6   5   6        2.41        2.82      1.15 o 
   7   5   6      508.31      467.21     12.69 o 
   8   5   6      165.41      149.76      3.86 o 
   9   5   6       28.54       27.91      4.24 o 
  10   5   6       64.59       61.81      8.36 o 
  11   5   6      148.98      165.12      7.73 o 
  12   5   6      124.71      147.41      6.98 o 
   0   6   6      474.64      405.89      6.19 o 
   1   6   6      104.53      106.60      1.82 o 
   2   6   6     1264.10     1251.10     12.27 o 
   3   6   6       25.96       38.00      5.81 o 
   4   6   6      337.77      309.65      4.28 o 
   5   6   6       11.92       14.52      2.05 o 
   6   6   6     3415.61     3359.52     28.56 o 
   7   6   6      445.38      427.19      6.30 o 
   8   6   6      313.32      322.90      5.37 o 
   9   6   6       23.98       22.50      3.47 o 
  10   6   6      124.90      110.00      8.63 o 
  11   6   6      228.15      242.58      6.52 o 
  12   6   6        4.43        7.29      2.34 o 
   1   7   6       21.70       23.35      1.93 o 
   2   7   6      234.60      196.25      3.31 o 
   3   7   6       36.31       38.25      4.11 o 
   4   7   6      420.74      404.61      6.10 o 
   5   7   6      148.07      143.35      3.71 o 
   6   7   6      607.00      575.80      8.37 o 
   7   7   6      191.51      188.05      4.41 o 
   8   7   6        7.47       11.16      2.17 o 
   9   7   6       14.06        9.59      1.70 o 
  10   7   6      137.67      137.89      6.34 o 
  11   7   6      173.29      175.83      7.87 o 
   0   8   6        0.08        3.32      0.84 o 
   1   8   6     2018.43     2042.75     17.31 o 
   2   8   6     1672.23     1659.24     14.53 o 
   3   8   6      507.50      498.29      6.94 o 
   4   8   6      432.28      427.87      6.85 o 
   5   8   6       80.36       85.67      4.60 o 
   6   8   6     1253.94     1242.62     15.49 o 
   7   8   6      282.96      251.42      5.16 o 
   8   8   6       34.62       47.55      6.37 o 
   9   8   6        0.00        0.82      1.22 o 
  10   8   6      466.45      479.17      8.02 o 
  11   8   6        3.96        5.12      2.32 o 
   1   9   6       96.48       80.35      2.61 o 
   2   9   6     2088.95     2035.76     18.16 o 
   3   9   6        0.83        4.44      1.42 o 
   4   9   6       37.96       50.43      4.46 o 
   5   9   6      244.86      252.91      5.28 o 
   6   9   6      178.87      146.38      4.48 o 
   7   9   6      266.81      261.97      5.13 o 
   8   9   6       91.25       80.69      5.16 o 
   9   9   6      283.27      286.75      5.59 o 
  10   9   6      120.09      115.83     15.97 o 
   0  10   6      264.48      256.34      6.67 o 
   1  10   6       10.81       14.29      2.16 o 
   2  10   6      692.52      715.25      9.23 o 
   3  10   6      356.75      372.88      6.35 o 
   4  10   6       28.87       43.34      5.64 o 
   5  10   6       43.89       40.94      5.58 o 
   6  10   6       13.93        8.75      1.61 o 
   7  10   6        3.26        6.49      1.68 o 
   8  10   6      195.46      189.70      5.50 o 
   9  10   6        1.37        2.87      1.97 o 
   1  11   6      110.27      107.31      4.38 o 
   2  11   6      173.08      161.98      4.12 o 
   3  11   6       18.25       14.66      2.36 o 
   4  11   6      116.10      123.16      4.20 o 
   5  11   6        7.28       14.28      2.38 o 
   6  11   6       33.48       41.10      5.54 o 
   7  11   6        9.69       13.93      2.55 o 
   8  11   6        0.01        3.17      2.30 o 
   9  11   6       19.48       21.50      3.95 o 
   0  12   6      285.80      257.35      6.78 o 
   1  12   6       17.13       20.14      2.99 o 
   2  12   6      329.28      328.99      6.51 o 
   3  12   6      154.55      170.12      5.33 o 
   4  12   6       80.17       79.94      5.90 o 
   5  12   6      724.90      731.31     13.00 o 
   6  12   6       77.67       79.30      5.55 o 
   7  12   6       15.12       14.11      2.57 o 
   8  12   6       16.08       22.35      3.83 o 
   1  13   6       12.22        9.71      1.96 o 
   2  13   6        5.83        9.55      1.94 o 
   3  13   6       29.47       35.52      4.35 o 
   4  13   6      263.52      294.31      6.41 o 
   5  13   6       37.60       39.99      6.03 o 
   6  13   6        8.43       10.04      2.77 o 
   0  14   6        6.98        5.68      2.67 o 
   1  14   6       83.03       73.07     10.05 o 
   2  14   6        6.64        7.14      1.99 o 
   3  14   6       94.04      106.32      6.54 o 
   4  14   6        1.35        6.84      2.12 o 
   5  14   6      157.45      153.08      8.21 o 
   1  15   6        3.27        6.28      1.96 o 
   2  15   6      122.24      134.23     10.02 o 
   1   1   7        7.71        7.83      1.28 o 
   2   1   7      209.41      233.21      2.48 o 
   3   1   7      106.63      107.87      2.62 o 
   4   1   7       23.87       33.07      2.40 o 
   5   1   7      214.53      201.36      3.71 o 
   6   1   7       10.75        8.55      1.34 o 
   7   1   7      180.57      170.85      3.09 o 
   8   1   7        0.00        3.55      0.82 o 
   9   1   7      101.08       93.89      4.18 o 
  10   1   7      361.44      329.95      6.16 o 
  11   1   7       74.39       82.75      6.84 o 
  12   1   7       95.89       99.51      7.51 o 
   0   2   7       12.24       18.02      2.12 o 
   1   2   7      938.05      909.18      5.05 o 
   2   2   7     1762.60     1871.98     13.67 o 
   3   2   7      427.98      381.12      4.66 o 
   4   2   7     1039.32     1069.21      9.88 o 
   5   2   7       28.98       30.39      2.39 o 
   6   2   7      388.74      364.80      7.42 o 
   7   2   7     1224.91     1184.94     20.91 o 
   8   2   7      241.72      194.09      6.38 o 
   9   2   7       71.97       57.93      4.21 o 
  10   2   7       24.61       28.96      4.21 o 
  11   2   7      154.25      134.08      6.03 o 
  12   2   7        3.49        3.09      1.47 o 
   1   3   7      346.05      310.17     10.44 o 
   2   3   7      386.49      428.16      3.58 o 
   3   3   7     2993.98     3268.52     21.14 o 
   4   3   7     1379.16     1419.20     14.43 o 
   5   3   7     1918.12     2081.02     17.18 o 
   6   3   7      228.76      193.44      5.05 o 
   7   3   7      440.55      456.83      7.14 o 
   8   3   7       14.05        9.51      1.52 o 
   9   3   7        9.03       11.11      2.22 o 
  10   3   7        0.23        1.74      2.03 o 
  11   3   7        8.80        6.52      1.91 o 
  12   3   7       24.69       15.08      3.39 o 
   0   4   7       55.03       66.53      3.88 o 
   1   4   7     3116.90     3335.71     23.58 o 
   2   4   7      216.47      262.46      2.78 o 
   3   4   7      499.12      474.99      4.02 o 
   4   4   7       14.47        8.25      1.06 o 
   5   4   7      615.02      647.15      6.87 o 
   6   4   7     1336.69     1247.37     24.22 o 
   7   4   7       20.46       19.99      2.15 o 
   8   4   7      146.62      128.41      3.35 o 
   9   4   7      607.61      607.00      9.62 o 
  10   4   7       34.13       38.79      5.52 o 
  11   4   7        2.82        3.43      1.67 o 
  12   4   7       13.71       15.79      2.80 o 
   1   5   7       10.34       18.87      2.45 o 
   2   5   7      129.51      112.84      2.05 o 
   3   5   7       68.10       65.47      1.27 o 
   4   5   7      136.71       96.95      5.37 o 
   5   5   7       78.33       66.07      2.66 o 
   6   5   7     1170.84     1105.71     17.63 o 
   7   5   7      539.37      503.26      7.00 o 
   8   5   7      358.97      324.83      4.98 o 
   9   5   7      224.62      209.48      5.42 o 
  10   5   7       45.58       64.64      5.98 o 
  11   5   7       70.62       84.69     12.06 o 
  12   5   7        0.01        4.36      2.51 o 
   0   6   7      146.32      175.73      3.84 o 
   1   6   7        0.17        1.24      0.64 o 
   2   6   7       29.39       18.17      1.39 o 
   3   6   7      367.44      335.43      5.35 o 
   4   6   7      987.95     1036.91     10.00 o 
   5   6   7        5.25        2.90      0.96 o 
   6   6   7       11.99       11.91      1.86 o 
   7   6   7        2.90        5.41      1.22 o 
   8   6   7       11.51       14.95      2.48 o 
   9   6   7       41.22       37.65      5.44 o 
  10   6   7       34.15       33.19      5.30 o 
  11   6   7      103.75       99.04      8.78 o 
   1   7   7       24.31       21.77      2.14 o 
   2   7   7       62.70       44.23      3.82 o 
   3   7   7     1111.84     1152.03     11.45 o 
   4   7   7      392.85      398.89      6.20 o 
   5   7   7     1848.00     1904.98     22.58 o 
   6   7   7      216.57      181.87      4.59 o 
   7   7   7       82.19       79.13      3.93 o 
   8   7   7      266.63      303.91      5.70 o 
   9   7   7      141.79      142.13      6.98 o 
  10   7   7        0.12        0.92      1.81 o 
  11   7   7        3.90        6.24      2.20 o 
   0   8   7      126.94      126.37      3.98 o 
   1   8   7       33.86       35.79      2.32 o 
   2   8   7      384.01      363.00      5.27 o 
   3   8   7     1298.44     1260.01     12.13 o 
   4   8   7        7.21        6.09      1.46 o 
   5   8   7      773.60      756.85     10.33 o 
   6   8   7       43.70       44.16      6.03 o 
   7   8   7       23.96       21.49      3.24 o 
   8   8   7      257.57      233.75      5.60 o 
   9   8   7        0.30        4.22      1.89 o 
  10   8   7       70.60       76.76      7.49 o 
   1   9   7      326.73      330.23      4.92 o 
   2   9   7       25.10       20.79      2.15 o 
   3   9   7      167.68      160.91      4.33 o 
   4   9   7     1129.14     1052.99     13.67 o 
   5   9   7      104.06       83.87      4.48 o 
   6   9   7       20.90       14.00      2.65 o 
   7   9   7        3.20        5.29      1.41 o 
   8   9   7       47.95       53.18      4.93 o 
   9   9   7        3.49        5.96      2.46 o 
  10   9   7      118.74      107.68      6.98 o 
   0  10   7      844.30      816.38     15.12 o 
   1  10   7      126.44      111.58      3.15 o 
   2  10   7        0.02        1.97      1.36 o 
   3  10   7      120.99      110.59      3.85 o 
   4  10   7       43.89       42.35      5.27 o 
   5  10   7        0.14        1.50      1.22 o 
   6  10   7        1.42        4.17      1.20 o 
   7  10   7      153.69      142.67      5.07 o 
   8  10   7      157.96      155.50      5.05 o 
   9  10   7       16.99       21.17      4.17 o 
   1  11   7      310.44      301.35      6.18 o 
   2  11   7       60.36       50.87      6.24 o 
   3  11   7       51.57       56.92      3.91 o 
   4  11   7       16.58        8.28      1.63 o 
   5  11   7        2.38        6.82      1.63 o 
   6  11   7        0.37        2.69      1.30 o 
   7  11   7       18.29       21.98      3.70 o 
   8  11   7       19.16       21.50      3.99 o 
   0  12   7      730.45      704.88     15.68 o 
   1  12   7      150.30      154.84      5.83 o 
   2  12   7      102.51       96.28      6.01 o 
   3  12   7        6.14        6.65      1.66 o 
   4  12   7       46.90       49.07      4.92 o 
   5  12   7        9.50       10.05      2.52 o 
   6  12   7      193.94      232.32      5.63 o 
   7  12   7        0.19        2.81      1.59 o 
   1  13   7      149.06      141.92      5.55 o 
   2  13   7      196.51      191.68      6.15 o 
   3  13   7       69.12       68.07      8.98 o 
   4  13   7      125.50      146.57      5.36 o 
   5  13   7        4.33        5.33      2.57 o 
   6  13   7        0.12        2.70      2.58 o 
   0  14   7      263.23      250.78      8.51 o 
   1  14   7     1535.89     1614.43     14.54 o 
   2  14   7        6.08        3.72      1.91 o 
   3  14   7       81.68       91.22      7.29 o 
   4  14   7       91.96       94.00      6.55 o 
   0   0   8        9.58        9.93      3.32 o 
   1   0   8      152.35      177.27      3.79 o 
   2   0   8      173.97      197.46      3.76 o 
   3   0   8       36.55       25.60      2.55 o 
   4   0   8     1222.62     1238.87     18.88 o 
   5   0   8      661.02      740.36     24.79 o 
   6   0   8     1331.51     1363.76     18.90 o 
   7   0   8        0.51        2.23      1.45 o 
   8   0   8     4685.79     4580.94     90.51 o 
   9   0   8      402.89      382.05      9.29 o 
  10   0   8      230.09      194.39      8.37 o 
  11   0   8       31.66       36.21      8.43 o 
  12   0   8      221.54      218.10     11.86 o 
   1   1   8        4.97       10.98      1.26 o 
   2   1   8      113.13      113.53      1.82 o 
   3   1   8      105.45      112.62      2.56 o 
   4   1   8      599.33      611.88      5.56 o 
   5   1   8       34.65       28.65      4.10 o 
   6   1   8      146.98      146.31      3.28 o 
   7   1   8        1.70        3.40      1.02 o 
   8   1   8        0.31        1.50      1.62 o 
   9   1   8       25.60       24.61      3.26 o 
  10   1   8      185.59      177.70      6.05 o 
  11   1   8        2.61        4.09      1.37 o 
  12   1   8       95.27      108.05     14.26 o 
   0   2   8      626.93      708.40     12.94 o 
   1   2   8       32.36       29.85      1.52 o 
   2   2   8      114.87      103.14      1.89 o 
   3   2   8     1163.26     1181.15      8.31 o 
   4   2   8      350.38      358.84      4.88 o 
   5   2   8      326.80      309.45      5.56 o 
   6   2   8      204.84      185.92      4.08 o 
   7   2   8      214.88      235.13      4.54 o 
   8   2   8      510.74      532.16      8.15 o 
   9   2   8        5.57        2.41      1.22 o 
  10   2   8       16.24       15.81      2.87 o 
  11   2   8       31.29       26.87      4.21 o 
  12   2   8      172.03      160.29      6.97 o 
   1   3   8      915.10      907.53      6.03 o 
   2   3   8     2046.83     2036.32     16.16 o 
   3   3   8      107.10      135.50      2.05 o 
   4   3   8     1602.94     1507.72     11.84 o 
   5   3   8      107.30       79.61      1.79 o 
   6   3   8      605.61      568.28      6.80 o 
   7   3   8       72.59       64.90      1.91 o 
   8   3   8      535.25      532.16      9.03 o 
   9   3   8       98.66       92.67      5.28 o 
  10   3   8       81.97       84.21      7.60 o 
  11   3   8       34.60       41.28      6.01 o 
  12   3   8       54.70       60.32      8.68 o 
   0   4   8      122.23      130.91      3.04 o 
   1   4   8      660.37      651.53      6.73 o 
   2   4   8     1195.49     1216.54      9.01 o 
   3   4   8       31.15       21.69      1.74 o 
   4   4   8       77.88       66.94      1.49 o 
   5   4   8      484.34      443.83      6.59 o 
   6   4   8     1952.50     1882.38     32.71 o 
   7   4   8      991.00      953.00     11.61 o 
   8   4   8       23.55       25.60      3.73 o 
   9   4   8        3.07        4.81      1.56 o 
  10   4   8      301.14      307.56      6.92 o 
  11   4   8      199.58      195.50      5.24 o 
  12   4   8      353.61      367.00      8.26 o 
   1   5   8      245.59      240.15      3.25 o 
   2   5   8      333.76      359.29      4.38 o 
   3   5   8       14.69       11.45      1.16 o 
   4   5   8      294.94      316.79      4.42 o 
   5   5   8       22.79       20.85      2.33 o 
   6   5   8      724.63      749.71      7.71 o 
   7   5   8       67.88       76.23      2.95 o 
   8   5   8      193.76      156.88     18.76 o 
   9   5   8        0.00        2.47      2.08 o 
  10   5   8       10.35       14.02      2.95 o 
  11   5   8       40.93       40.19      6.35 o 
   0   6   8       29.96       26.88      2.99 o 
   1   6   8       62.50       63.18      1.79 o 
   2   6   8     1037.97     1017.01      9.06 o 
   3   6   8      194.28      193.70      3.06 o 
   4   6   8      883.75      841.29      9.68 o 
   5   6   8      247.00      241.35      4.21 o 
   6   6   8     1059.17     1047.00     11.89 o 
   7   6   8        2.81        3.22      1.18 o 
   8   6   8        3.70        8.31      2.05 o 
   9   6   8      160.66      161.53      6.57 o 
  10   6   8      174.42      181.62      8.51 o 
  11   6   8       41.46       49.95      7.23 o 
   1   7   8        7.95        7.43      1.21 o 
   2   7   8      320.65      333.10      4.46 o 
   3   7   8       82.73       61.02      6.95 o 
   4   7   8       46.28       45.58      5.49 o 
   5   7   8      184.30      185.57      4.39 o 
   6   7   8       83.50       89.78      4.03 o 
   7   7   8       80.33       80.44      5.09 o 
   8   7   8        1.12        2.39      2.29 o 
   9   7   8       52.25       59.49      8.56 o 
  10   7   8      241.29      264.26      6.67 o 
  11   7   8       64.52       76.67      7.69 o 
   0   8   8      346.92      322.71      6.53 o 
   1   8   8      128.99      101.37      2.22 o 
   2   8   8      195.30      180.66      3.42 o 
   3   8   8      326.94      354.11      6.23 o 
   4   8   8      278.13      275.77      5.38 o 
   5   8   8      122.02      108.34      5.25 o 
   6   8   8        0.07        1.08      1.56 o 
   7   8   8       18.98       18.49      3.20 o 
   8   8   8        0.00        2.23      2.12 o 
   9   8   8       14.05       18.74      3.58 o 
  10   8   8      705.28      780.61     10.48 o 
   1   9   8      813.43      780.78      9.08 o 
   2   9   8      303.39      295.97      5.63 o 
   3   9   8      492.86      415.89      7.02 o 
   4   9   8      290.09      261.15      5.20 o 
   5   9   8       25.37       36.54      4.96 o 
   6   9   8      261.16      263.55      5.17 o 
   7   9   8        4.86        7.09      1.69 o 
   8   9   8      105.11       97.56      8.40 o 
   9   9   8       38.29       44.71      6.77 o 
   0  10   8       32.34       33.31      3.78 o 
   1  10   8        3.39        4.47      1.11 o 
   2  10   8      113.70      110.62      4.10 o 
   3  10   8        1.57        3.13      1.48 o 
   4  10   8       11.03        9.63      1.83 o 
   5  10   8       44.08       39.50      5.21 o 
   6  10   8        5.42        4.72      1.38 o 
   7  10   8        1.89        2.70      1.54 o 
   8  10   8        0.30        3.90      2.02 o 
   9  10   8       96.51       85.47     11.25 o 
   1  11   8       80.80       81.18      6.50 o 
   2  11   8        7.05        5.95      1.47 o 
   3  11   8        4.00        6.25      1.65 o 
   4  11   8       33.20       46.71      4.70 o 
   5  11   8       10.77        9.63      1.88 o 
   6  11   8       57.72       57.14      7.68 o 
   7  11   8       59.32       60.42      6.81 o 
   8  11   8      142.45      152.00      8.99 o 
   0  12   8        0.91        4.03      2.35 o 
   1  12   8       36.68       43.16      5.33 o 
   2  12   8      251.30      252.25      6.13 o 
   3  12   8        0.02        2.05      1.56 o 
   4  12   8      258.22      265.39      5.61 o 
   5  12   8        0.04        2.23      1.48 o 
   6  12   8       20.25       22.51      4.07 o 
   7  12   8        1.74        1.88      1.60 o 
   1  13   8        7.16       10.09      2.37 o 
   2  13   8       78.07       90.75     11.61 o 
   3  13   8       30.59       31.88      5.51 o 
   4  13   8        2.17        3.52      1.74 o 
   5  13   8       46.66       51.06      8.10 o 
   0  14   8     1139.36     1108.31     28.56 o 
   1  14   8        5.85       12.49      2.79 o 
   2  14   8       19.13       23.58      4.23 o 
   3  14   8        6.98        5.74      2.10 o 
   1   1   9       44.25       53.11      1.46 o 
   2   1   9     1370.48     1377.69     21.93 o 
   3   1   9       57.36       52.59      2.44 o 
   4   1   9      159.17      132.55      3.08 o 
   5   1   9        5.23       10.89      1.72 o 
   6   1   9        5.95       10.69      1.82 o 
   7   1   9        0.86        2.26      1.31 o 
   8   1   9      157.62      174.21      4.51 o 
   9   1   9       70.22       51.80      4.29 o 
  10   1   9        0.04        1.10      2.20 o 
  11   1   9       52.71       58.18      7.61 o 
  12   1   9        7.20        3.50      2.51 o 
   0   2   9     2286.21     2432.15     17.31 o 
   1   2   9      540.07      595.57      6.19 o 
   2   2   9      216.58      220.33      2.59 o 
   3   2   9        0.75        3.89      0.63 o 
   4   2   9     1402.77     1487.46     14.64 o 
   5   2   9      287.65      257.79      4.55 o 
   6   2   9     1306.33     1279.13     15.63 o 
   7   2   9       21.15       12.34      1.84 o 
   8   2   9      206.15      209.20      4.44 o 
   9   2   9      363.86      324.52      6.83 o 
  10   2   9       20.36       17.91      2.92 o 
  11   2   9       21.85       25.15      4.36 o 
  12   2   9      214.36      219.67      8.08 o 
   1   3   9      848.16      934.99     10.08 o 
   2   3   9      690.39      733.71      6.98 o 
   3   3   9      388.82      375.02      9.71 o 
   4   3   9      107.43      106.67      2.43 o 
   5   3   9     1107.14     1113.30     15.78 o 
   6   3   9      961.89      976.35     10.13 o 
   7   3   9      831.18      779.10     10.02 o 
   8   3   9      118.55      112.56      4.66 o 
   9   3   9        2.43        4.51      1.44 o 
  10   3   9       43.24       54.60      7.69 o 
  11   3   9       31.03       29.94      4.56 o 
   0   4   9     4947.18     5562.16     81.15 o 
   1   4   9      884.74      922.91      8.49 o 
   2   4   9       62.04       74.39      1.82 o 
   3   4   9        4.00        3.42      0.86 o 
   4   4   9       79.50       72.68      2.82 o 
   5   4   9       87.49       72.59      2.03 o 
   6   4   9      323.32      303.56      4.36 o 
   7   4   9      529.16      567.16      9.67 o 
   8   4   9        2.12        7.06      1.80 o 
   9   4   9        2.08        2.42      1.71 o 
  10   4   9       26.53       39.86      5.85 o 
  11   4   9       44.13       53.35      7.44 o 
   1   5   9       70.84       72.63      2.00 o 
   2   5   9      147.97      115.13      2.30 o 
   3   5   9       13.60       10.55      1.52 o 
   4   5   9       77.61       89.05      1.90 o 
   5   5   9       82.08       91.67      2.90 o 
   6   5   9      157.11      171.14      3.68 o 
   7   5   9       93.40      103.11      5.25 o 
   8   5   9        1.35        0.43      1.65 o 
   9   5   9       64.14       70.90      9.60 o 
  10   5   9       59.37       81.67     10.22 o 
  11   5   9        9.72        7.76      2.48 o 
   0   6   9       51.64       50.05      2.68 o 
   1   6   9        0.63        2.40      0.78 o 
   2   6   9      215.38      227.89      3.40 o 
   3   6   9      142.34      130.61      2.69 o 
   4   6   9      623.50      620.07      7.50 o 
   5   6   9        0.09        1.82      0.93 o 
   6   6   9      102.75       92.05      2.80 o 
   7   6   9       80.77       70.31      9.07 o 
   8   6   9       14.36       18.30      3.20 o 
   9   6   9        2.83        4.74      2.32 o 
  10   6   9        0.38        2.34      2.10 o 
  11   6   9       42.25       41.96      8.30 o 
   1   7   9        6.72        9.51      1.46 o 
   2   7   9      370.20      365.62      4.89 o 
   3   7   9     1913.70     1821.33     17.42 o 
   4   7   9     5140.97     5124.52     53.28 o 
   5   7   9      948.86      920.76     12.01 o 
   6   7   9        0.78        5.52      1.38 o 
   7   7   9       41.03       52.34      7.50 o 
   8   7   9      506.54      491.94     13.72 o 
   9   7   9      192.40      212.97      6.69 o 
  10   7   9       83.60       79.47      8.91 o 
   0   8   9     1276.40     1237.62     21.22 o 
   1   8   9      122.24      108.81      2.36 o 
   2   8   9       49.90       49.30      2.83 o 
   3   8   9     1019.78     1095.57     12.94 o 
   4   8   9      312.72      341.63      6.34 o 
   5   8   9      406.77      386.08      6.37 o 
   6   8   9      126.77      118.76      4.81 o 
   7   8   9      102.94      101.35      6.98 o 
   8   8   9        6.68        8.51      1.76 o 
   9   8   9       40.03       39.09      5.97 o 
  10   8   9      127.41      123.79      9.96 o 
   1   9   9        6.40        8.54      2.30 o 
   2   9   9      147.58      142.47      4.61 o 
   3   9   9      544.20      491.37      7.16 o 
   4   9   9     1279.11     1315.65     15.54 o 
   5   9   9        5.09        5.20      1.51 o 
   6   9   9       17.89       16.13      2.68 o 
   7   9   9        0.03        2.72      1.62 o 
   8   9   9      230.08      222.69      6.80 o 
   9   9   9       42.53       55.83      7.88 o 
   0  10   9      102.05      115.33      5.15 o 
   1  10   9        9.88       12.18      2.09 o 
   2  10   9      634.72      607.71      8.62 o 
   3  10   9       37.84       55.36      7.38 o 
   4  10   9       75.37       81.17      6.43 o 
   5  10   9       81.68       70.34      5.44 o 
   6  10   9      217.32      219.09      5.16 o 
   7  10   9        0.15        2.11      1.90 o 
   8  10   9        2.07        4.47      1.86 o 
   1  11   9        7.33        7.73      1.58 o 
   2  11   9        8.72       10.60      1.92 o 
   3  11   9       18.94       20.53      3.22 o 
   4  11   9       14.94       18.64      3.30 o 
   5  11   9       68.29       65.66      6.24 o 
   6  11   9       36.57       34.44      5.26 o 
   7  11   9        1.43        3.46      1.78 o 
   0  12   9       12.17        8.52      2.88 o 
   1  12   9      341.17      328.35      6.64 o 
   2  12   9        3.89        3.27      1.64 o 
   3  12   9       25.38       29.46      4.43 o 
   4  12   9        0.10        2.41      1.59 o 
   5  12   9       45.30       47.08      7.63 o 
   6  12   9      309.00      347.73      7.36 o 
   1  13   9        0.75        3.65      1.58 o 
   2  13   9       77.19       86.58      5.86 o 
   3  13   9        0.52        2.55      1.59 o 
   4  13   9        9.67       12.63      2.61 o 
   5  13   9        0.03        2.16      2.16 o 
   0  14   9       69.65       58.12     13.34 o 
   1  14   9     1086.10     1263.51     19.41 o 
   2  14   9        0.22        2.74      1.93 o 
   0   0  10      517.61      497.32      8.72 o 
   1   0  10     1337.77     1339.52     12.61 o 
   2   0  10      606.95      629.93      8.61 o 
   3   0  10        5.16        2.72      1.29 o 
   4   0  10        3.84        7.25      2.00 o 
   5   0  10      533.67      541.15     10.41 o 
   6   0  10      389.60      352.96      8.16 o 
   7   0  10      135.16      139.21      5.39 o 
   8   0  10      335.06      338.96      8.38 o 
   9   0  10     1127.93     1127.58     23.89 o 
  10   0  10      190.55      166.12      8.09 o 
  11   0  10       35.10       44.26      9.23 o 
   1   1  10      679.31      688.42      6.62 o 
   2   1  10      294.15      279.47      3.87 o 
   3   1  10       54.88       52.00      1.70 o 
   4   1  10       31.69       30.88      4.52 o 
   5   1  10      211.73      197.04      4.13 o 
   6   1  10       10.49        8.36      1.76 o 
   7   1  10      804.72      781.36     10.80 o 
   8   1  10       60.44       47.10      4.12 o 
   9   1  10      290.11      280.17      8.50 o 
  10   1  10      118.75      135.00      5.34 o 
  11   1  10        0.30        4.27      2.00 o 
   0   2  10      264.45      270.23      6.58 o 
   1   2  10     1097.00     1177.94     10.29 o 
   2   2  10      324.32      314.38      3.98 o 
   3   2  10      294.28      243.18      2.81 o 
   4   2  10      158.06      127.97      3.16 o 
   5   2  10      379.43      339.43      5.51 o 
   6   2  10      757.93      714.51      8.08 o 
   7   2  10       78.07       56.61      5.48 o 
   8   2  10      186.25      168.63      5.25 o 
   9   2  10       67.79       62.39      8.05 o 
  10   2  10        0.01        1.75      1.94 o 
  11   2  10      245.80      261.98      7.47 o 
   1   3  10        1.40        1.47      0.75 o 
   2   3  10      561.79      583.21      6.04 o 
   3   3  10      801.22      827.05      8.32 o 
   4   3  10      707.76      735.26      7.86 o 
   5   3  10     1702.39     1693.81     15.09 o 
   6   3  10        5.51        5.39      1.23 o 
   7   3  10      238.89      238.76      5.96 o 
   8   3  10      366.34      326.94      7.28 o 
   9   3  10        0.64        2.42      1.99 o 
  10   3  10       32.44       37.92      5.38 o 
  11   3  10        2.72        6.70      1.88 o 
   0   4  10     1959.07     1984.55     23.59 o 
   1   4  10      315.96      326.89      4.25 o 
   2   4  10      160.29      124.62      2.53 o 
   3   4  10        1.42        4.06      0.80 o 
   4   4  10       17.08       12.12      1.89 o 
   5   4  10     4101.79     4227.86     40.76 o 
   6   4  10       67.90       73.53      5.61 o 
   7   4  10      286.78      283.78      5.78 o 
   8   4  10      284.95      305.72      5.92 o 
   9   4  10      246.12      240.15      6.07 o 
  10   4  10      136.16      130.54      8.40 o 
  11   4  10      195.84      215.31      7.40 o 
   1   5  10       76.08       73.59      2.12 o 
   2   5  10       45.93       46.62      2.31 o 
   3   5  10      708.17      696.99      7.69 o 
   4   5  10        0.33        2.49      0.83 o 
   5   5  10     1010.30     1008.79     11.57 o 
   6   5  10       55.89       53.04      4.97 o 
   7   5  10      184.86      201.16      5.49 o 
   8   5  10      405.79      412.60      8.82 o 
   9   5  10       25.37       16.40      2.96 o 
  10   5  10       68.71       77.54      9.19 o 
  11   5  10       17.75       17.36      3.94 o 
   0   6  10       43.38       38.30      3.70 o 
   1   6  10       97.29       99.52      2.31 o 
   2   6  10       36.84       34.36      2.21 o 
   3   6  10      141.48      128.02      2.32 o 
   4   6  10      843.05      806.85      9.96 o 
   5   6  10       26.83       27.91      2.64 o 
   6   6  10      126.47      111.75      6.16 o 
   7   6  10      512.57      503.69      8.40 o 
   8   6  10        3.35        4.54      2.16 o 
   9   6  10      552.05      601.38      9.15 o 
  10   6  10       25.06       40.26      6.13 o 
   1   7  10        0.87        1.33      0.73 o 
   2   7  10       37.44       24.98      1.98 o 
   3   7  10      284.64      269.74      4.60 o 
   4   7  10      111.94       91.67      3.65 o 
   5   7  10      230.58      214.46      4.61 o 
   6   7  10       18.74       20.61      3.72 o 
   7   7  10        2.17        3.20      1.76 o 
   8   7  10       28.31       31.73      5.12 o 
   9   7  10      325.11      354.37      7.96 o 
  10   7  10        2.39        5.33      2.25 o 
   0   8  10       30.92       33.26      3.85 o 
   1   8  10     1363.24     1291.38     14.37 o 
   2   8  10      941.35      911.36     11.71 o 
   3   8  10      827.20      787.45     10.89 o 
   4   8  10        6.09       12.90      2.53 o 
   5   8  10       78.41       79.82      4.00 o 
   6   8  10      137.38      127.65      5.39 o 
   7   8  10        0.30        2.84      1.71 o 
   8   8  10        0.06        3.17      1.68 o 
   9   8  10      135.53      131.05     10.43 o 
   1   9  10       93.72       76.44      3.07 o 
   2   9  10      677.75      683.53      8.63 o 
   3   9  10     1150.34     1078.44     13.70 o 
   4   9  10       11.34       12.44      2.22 o 
   5   9  10      177.64      164.57      5.28 o 
   6   9  10        2.73        2.45      1.26 o 
   7   9  10        5.72        7.36      1.84 o 
   8   9  10      131.79      126.46      7.96 o 
   9   9  10      131.35      149.31     12.21 o 
   0  10  10        1.53        4.88      2.12 o 
   1  10  10       33.11       40.67      5.75 o 
   2  10  10      103.62      109.01      4.33 o 
   3  10  10        8.06       15.27      2.49 o 
   4  10  10        1.13        2.67      1.29 o 
   5  10  10        0.55        2.37      1.31 o 
   6  10  10        3.43        7.06      1.78 o 
   7  10  10       93.98      110.56     11.79 o 
   8  10  10        6.23        6.51      2.38 o 
   1  11  10      136.55      132.81      5.22 o 
   2  11  10        4.97        4.81      1.68 o 
   3  11  10      125.89      128.23      4.92 o 
   4  11  10       23.04       22.53      3.68 o 
   5  11  10      391.27      397.14      8.56 o 
   6  11  10       35.29       30.05      4.84 o 
   7  11  10       52.24       53.58      8.01 o 
   0  12  10      393.32      469.07     10.15 o 
   1  12  10      250.56      262.72      6.38 o 
   2  12  10       13.38       19.13      3.02 o 
   3  12  10      207.41      223.13      5.73 o 
   4  12  10        0.52        0.15      2.09 o 
   5  12  10      128.80      144.40      6.93 o 
   6  12  10      124.34      138.39     10.01 o 
   1  13  10       19.34       19.01      3.34 o 
   2  13  10        3.81        2.75      2.08 o 
   3  13  10       62.82       57.51      6.27 o 
   4  13  10       20.86       24.92      4.48 o 
   1   1  11      387.86      408.94      5.04 o 
   2   1  11      372.70      380.77      4.72 o 
   3   1  11       33.23       35.98      2.40 o 
   4   1  11      575.22      581.60      8.10 o 
   5   1  11       42.91       39.00      5.25 o 
   6   1  11        6.75        3.54      1.36 o 
   7   1  11        0.82        2.21      1.19 o 
   8   1  11       65.95       56.61      5.03 o 
   9   1  11      379.23      379.10      7.19 o 
  10   1  11       64.08       57.98      7.40 o 
  11   1  11       21.14       30.77      5.62 o 
   0   2  11     1218.67     1183.01     15.81 o 
   1   2  11       59.89       53.70      1.89 o 
   2   2  11        1.25        2.14      0.86 o 
   3   2  11       25.10       20.97      1.33 o 
   4   2  11     1093.69     1121.30     12.80 o 
   5   2  11      349.98      323.95      5.07 o 
   6   2  11        4.58        3.59      1.34 o 
   7   2  11        2.47        2.64      1.00 o 
   8   2  11        0.41        2.04      1.62 o 
   9   2  11       23.43       35.45      4.49 o 
  10   2  11      136.35      149.97      6.28 o 
  11   2  11      309.90      316.69      7.85 o 
   1   3  11      600.07      635.00      6.66 o 
   2   3  11       24.69       25.88      1.64 o 
   3   3  11       35.04       37.47      1.78 o 
   4   3  11      477.26      442.31      5.22 o 
   5   3  11       28.07       27.86      4.05 o 
   6   3  11        7.92        2.80      1.25 o 
   7   3  11      370.18      331.78      6.88 o 
   8   3  11        3.97        2.59      2.06 o 
   9   3  11        7.15        8.30      1.67 o 
  10   3  11       53.35       62.51      8.75 o 
  11   3  11       14.46       23.14      4.04 o 
   0   4  11     1756.42     1799.37     24.55 o 
   1   4  11     1413.71     1386.19     13.40 o 
   2   4  11       77.13       85.58      2.21 o 
   3   4  11       67.42       57.41      2.46 o 
   4   4  11      922.96      891.37      7.87 o 
   5   4  11      186.59      165.21      3.70 o 
   6   4  11       83.74       79.81      6.05 o 
   7   4  11       82.25       88.17      9.36 o 
   8   4  11       65.80       67.22      7.79 o 
   9   4  11        2.59        3.68      1.78 o 
  10   4  11       42.32       43.33      5.61 o 
   1   5  11       14.45       12.56      1.94 o 
   2   5  11      139.37      133.04      2.49 o 
   3   5  11        2.72        2.24      0.75 o 
   4   5  11      233.36      249.49      3.98 o 
   5   5  11      329.62      310.60      6.22 o 
   6   5  11       83.34      106.00      5.89 o 
   7   5  11      173.59      161.44      5.38 o 
   8   5  11       27.50       30.21      4.63 o 
   9   5  11       41.20       40.97      5.71 o 
  10   5  11      201.84      200.31      7.74 o 
   0   6  11      409.78      394.14      6.83 o 
   1   6  11        1.57        1.70      0.85 o 
   2   6  11       12.41        9.27      1.63 o 
   3   6  11       63.03       51.51      2.24 o 
   4   6  11      129.67      125.19      3.74 o 
   5   6  11      118.89      120.97      5.15 o 
   6   6  11      956.53      951.17     16.26 o 
   7   6  11       88.05       78.19     10.06 o 
   8   6  11       13.92       12.14      2.57 o 
   9   6  11       13.94       11.51      2.42 o 
  10   6  11        0.00        1.95      2.43 o 
   1   7  11      812.99      805.02      9.28 o 
   2   7  11      998.67      929.44     10.60 o 
   3   7  11      127.04      129.81      3.43 o 
   4   7  11      671.54      649.76      8.08 o 
   5   7  11      361.26      395.62      7.97 o 
   6   7  11       45.40       44.19      5.27 o 
   7   7  11       23.45       29.44      4.13 o 
   8   7  11      359.19      381.10      7.53 o 
   9   7  11      144.69      163.51      8.15 o 
   0   8  11        1.11        0.87      1.11 o 
   1   8  11       26.59       28.17      2.06 o 
   2   8  11        0.41        2.18      1.22 o 
   3   8  11      220.05      222.96      4.83 o 
   4   8  11        9.46       12.88      2.29 o 
   5   8  11      246.99      232.75      6.20 o 
   6   8  11        2.80        5.67      1.87 o 
   7   8  11      141.07      132.47      9.97 o 
   8   8  11      178.36      203.28      8.50 o 
   9   8  11        2.40        3.20      2.11 o 
   1   9  11        1.74        2.32      1.25 o 
   2   9  11      326.55      297.58      5.77 o 
   3   9  11      714.17      706.65      8.42 o 
   4   9  11      137.32      120.98      5.15 o 
   5   9  11      131.10      101.53      4.81 o 
   6   9  11       79.38       73.06      9.57 o 
   7   9  11       22.04       26.17      4.38 o 
   8   9  11      375.19      399.80      8.23 o 
   0  10  11        0.61        3.30      2.38 o 
   1  10  11       17.14       17.68      3.04 o 
   2  10  11       62.49       67.64      5.89 o 
   3  10  11      335.49      316.61      5.95 o 
   4  10  11      209.21      210.04      5.10 o 
   5  10  11        3.49        3.96      1.38 o 
   6  10  11      171.09      177.91      6.38 o 
   7  10  11      386.43      448.45      8.77 o 
   1  11  11       39.09       38.01      3.94 o 
   2  11  11      152.93      152.24      5.25 o 
   3  11  11       10.55        9.96      1.98 o 
   4  11  11      157.44      155.87      5.84 o 
   5  11  11       27.33       33.85      4.90 o 
   6  11  11       28.03       35.59      5.21 o 
   0  12  11      224.49      268.10     10.09 o 
   1  12  11       71.65       88.31     10.60 o 
   2  12  11       19.01       20.10      3.77 o 
   3  12  11       12.20       12.82      2.63 o 
   4  12  11       31.99       34.83      5.81 o 
   5  12  11        1.80        2.32      2.23 o 
   1  13  11       18.56       18.78      3.42 o 
   2  13  11       27.72       32.76      6.09 o 
   0   0  12     1571.50     1572.98     28.17 o 
   1   0  12      226.99      224.33      7.04 o 
   2   0  12      506.64      520.09      8.69 o 
   3   0  12       35.95       27.49      5.46 o 
   4   0  12       80.37       80.38      4.64 o 
   5   0  12      347.28      306.60      7.70 o 
   6   0  12       18.66       30.54      6.17 o 
   7   0  12      411.68      382.07      9.32 o 
   8   0  12      162.34      149.16      6.59 o 
   9   0  12       21.26       27.34      5.66 o 
  10   0  12       13.96       20.80      5.08 o 
  11   0  12      248.55      254.84     13.02 o 
   1   1  12      175.46      170.14      3.11 o 
   2   1  12       28.01       25.69      1.96 o 
   3   1  12     1096.61     1095.07     11.70 o 
   4   1  12        8.88        5.34      1.21 o 
   5   1  12      166.63      153.78      4.01 o 
   6   1  12      179.24      140.62      4.21 o 
   7   1  12       56.02       64.52      6.29 o 
   8   1  12      109.68      123.33      5.89 o 
   9   1  12       67.99       70.30      8.52 o 
  10   1  12      413.42      436.61      8.21 o 
   0   2  12      792.59      835.48     13.09 o 
   1   2  12      108.86      109.17      2.45 o 
   2   2  12      331.83      324.18      4.66 o 
   3   2  12      237.73      238.08      3.49 o 
   4   2  12      631.57      613.75      7.73 o 
   5   2  12       77.04       88.04      3.25 o 
   6   2  12       13.19        8.46      1.60 o 
   7   2  12      157.96      140.39     13.48 o 
   8   2  12        4.60        5.51      1.88 o 
   9   2  12        6.46        4.05      1.54 o 
  10   2  12        2.67        4.06      1.83 o 
   1   3  12        4.69        5.39      1.10 o 
   2   3  12       13.46       17.87      2.41 o 
   3   3  12       23.61       19.23      1.52 o 
   4   3  12     1000.85     1013.15     12.12 o 
   5   3  12       83.08       90.60      3.93 o 
   6   3  12       46.38       68.32      5.81 o 
   7   3  12      499.08      421.60      7.66 o 
   8   3  12      221.67      223.51      6.04 o 
   9   3  12        0.13        2.50      1.74 o 
  10   3  12      203.59      222.33      7.06 o 
   0   4  12      892.33      858.22     11.46 o 
   1   4  12      381.93      404.73      4.95 o 
   2   4  12      274.37      247.93      4.03 o 
   3   4  12      449.95      427.13      5.68 o 
   4   4  12       12.10        7.83      1.68 o 
   5   4  12       18.86       31.22      3.35 o 
   6   4  12       97.67       76.98      5.66 o 
   7   4  12      165.91      171.16      5.83 o 
   8   4  12        5.35        5.77      2.07 o 
   9   4  12        1.74        2.71      1.37 o 
  10   4  12       57.70       63.56      8.63 o 
   1   5  12      980.98      985.62      9.56 o 
   2   5  12       56.46       48.49      2.70 o 
   3   5  12      135.52      130.01      2.96 o 
   4   5  12        6.54       11.44      2.07 o 
   5   5  12       47.79       59.85      6.51 o 
   6   5  12       21.86       33.55      5.16 o 
   7   5  12       62.79       67.84      8.17 o 
   8   5  12       13.87        9.17      2.44 o 
   9   5  12       82.24       80.80      9.25 o 
  10   5  12       43.44       42.77      6.42 o 
   0   6  12        5.01        4.56      1.79 o 
   1   6  12     1018.55      986.18     10.37 o 
   2   6  12      146.94      138.92      3.31 o 
   3   6  12      828.32      786.57     10.09 o 
   4   6  12        2.92        5.04      1.28 o 
   5   6  12      564.97      594.10     10.54 o 
   6   6  12      197.73      190.48      7.58 o 
   7   6  12      322.61      324.44      7.78 o 
   8   6  12        9.09        5.01      2.25 o 
   9   6  12       11.81       17.75      3.13 o 
   1   7  12       38.76       43.96      2.83 o 
   2   7  12       18.50       15.75      2.58 o 
   3   7  12       38.06       42.26      3.90 o 
   4   7  12        0.00        2.46      1.09 o 
   5   7  12      334.86      335.81      7.95 o 
   6   7  12      240.43      241.86      6.86 o 
   7   7  12        4.30        6.84      2.32 o 
   8   7  12      299.86      338.97      7.74 o 
   9   7  12        3.11        4.49      2.10 o 
   0   8  12     1300.38     1285.47     28.35 o 
   1   8  12       10.54       15.58      2.80 o 
   2   8  12        2.11        2.35      1.31 o 
   3   8  12        8.88        7.87      1.67 o 
   4   8  12       37.49       36.78      3.86 o 
   5   8  12      954.13      894.84     11.44 o 
   6   8  12        9.18       14.73      2.41 o 
   7   8  12        1.32        1.85      1.86 o 
   8   8  12        0.47        2.58      2.11 o 
   1   9  12      535.32      544.26      8.35 o 
   2   9  12       39.36       33.30      4.62 o 
   3   9  12      187.66      189.61      5.97 o 
   4   9  12      193.93      180.44      4.92 o 
   5   9  12       55.17       53.61      7.49 o 
   6   9  12        0.00        0.94      1.86 o 
   7   9  12       36.52       42.79      5.74 o 
   0  10  12      219.60      210.60      7.87 o 
   1  10  12      226.01      216.97      5.47 o 
   2  10  12        0.11        1.72      1.53 o 
   3  10  12       53.73       46.10      4.97 o 
   4  10  12      262.35      277.19      5.31 o 
   5  10  12       94.12       92.30     11.36 o 
   6  10  12      175.39      196.38      7.77 o 
   1  11  12      124.34      123.92      8.89 o 
   2  11  12       24.53       26.61      4.16 o 
   3  11  12       36.83       35.00      4.59 o 
   4  11  12       37.98       37.90      5.83 o 
   5  11  12        0.03        1.46      2.03 o 
   0  12  12       31.25       40.82      8.94 o 
   1  12  12        8.83        4.96      1.93 o 
   2  12  12       26.13       29.88      4.38 o 
   3  12  12        2.54        3.16      1.51 o 
   4  12  12       25.53       28.10      5.12 o 
   1   1  13      261.66      253.38      3.81 o 
   2   1  13        0.91        1.91      1.06 o 
   3   1  13      845.69      897.67     13.11 o 
   4   1  13      460.88      467.47      7.42 o 
   5   1  13       20.29       21.79      3.32 o 
   6   1  13      223.94      198.51      4.75 o 
   7   1  13       30.88       35.29      4.85 o 
   8   1  13        0.98        2.85      1.46 o 
   9   1  13       33.34       29.97      4.59 o 
  10   1  13      186.13      187.18      8.25 o 
   0   2  13      121.76      130.30      4.19 o 
   1   2  13      544.43      522.36      5.79 o 
   2   2  13      534.85      545.46      5.93 o 
   3   2  13     1792.80     1704.71     18.72 o 
   4   2  13        0.40        2.35      1.26 o 
   5   2  13      110.48      116.89      4.26 o 
   6   2  13        0.26        1.80      1.39 o 
   7   2  13      318.03      312.50      7.73 o 
   8   2  13        3.68        7.42      1.99 o 
   9   2  13      180.77      163.33      8.67 o 
  10   2  13        6.56        8.73      2.09 o 
   1   3  13       24.90       24.30      2.47 o 
   2   3  13      105.16       97.92      2.84 o 
   3   3  13     1359.09     1376.27     15.73 o 
   4   3  13       23.65       24.17      3.49 o 
   5   3  13      792.83      755.04      9.08 o 
   6   3  13       92.48      101.37      7.41 o 
   7   3  13        3.13        3.09      2.06 o 
   8   3  13      193.86      189.10      5.92 o 
   9   3  13        0.00        3.63      1.37 o 
  10   3  13      129.17      144.88     11.11 o 
   0   4  13       85.18       76.19      5.02 o 
   1   4  13      861.12      850.80      9.29 o 
   2   4  13       85.97       78.16      2.93 o 
   3   4  13      187.04      166.58      4.06 o 
   4   4  13       64.68       56.58      3.56 o 
   5   4  13      260.87      223.55      5.89 o 
   6   4  13       91.53       97.41      6.74 o 
   7   4  13      430.31      377.87      7.30 o 
   8   4  13      213.35      215.64      6.97 o 
   9   4  13      304.08      286.29      7.39 o 
   1   5  13      100.45      104.32      3.00 o 
   2   5  13      198.01      195.69      4.12 o 
   3   5  13        8.42       10.64      1.74 o 
   4   5  13       44.00       48.21      4.07 o 
   5   5  13       45.86       25.80      3.93 o 
   6   5  13      449.48      414.69      9.02 o 
   7   5  13      122.47      152.57     12.39 o 
   8   5  13      423.67      377.32      7.50 o 
   9   5  13        3.77        8.89      2.34 o 
   0   6  13      278.24      261.97      5.95 o 
   1   6  13      139.43      117.56      3.09 o 
   2   6  13        8.20        9.86      1.66 o 
   3   6  13      114.59      103.38      3.04 o 
   4   6  13       14.44       14.92      2.46 o 
   5   6  13       30.01       31.98      4.57 o 
   6   6  13      173.35      179.60      7.19 o 
   7   6  13      373.07      368.57      7.55 o 
   8   6  13      349.49      309.84      7.90 o 
   9   6  13        7.82        7.36      2.34 o 
   1   7  13        0.56        1.36      0.81 o 
   2   7  13        5.68        7.54      1.44 o 
   3   7  13      224.81      203.93      4.46 o 
   4   7  13       33.58       34.35      4.87 o 
   5   7  13      497.53      523.12      9.66 o 
   6   7  13       57.87       56.39      6.80 o 
   7   7  13      206.19      223.70      9.45 o 
   8   7  13       28.19       30.25      4.34 o 
   0   8  13       11.69        5.07      2.16 o 
   1   8  13        2.60        6.54      1.43 o 
   2   8  13       25.23       22.37      3.53 o 
   3   8  13       30.40       27.62      4.17 o 
   4   8  13        2.09        3.12      1.63 o 
   5   8  13        6.07        8.12      2.28 o 
   6   8  13      102.96      136.12     14.89 o 
   7   8  13      516.87      582.20     10.38 o 
   1   9  13      328.64      316.16      6.60 o 
   2   9  13      107.10      102.62      4.57 o 
   3   9  13       21.01       18.78      3.22 o 
   4   9  13        8.31        6.53      2.06 o 
   5   9  13       13.83       15.18      2.67 o 
   6   9  13       48.17       52.07      6.35 o 
   7   9  13        1.01        3.51      2.08 o 
   0  10  13      185.95      185.36      9.40 o 
   1  10  13      298.74      298.52      5.85 o 
   2  10  13       16.01       19.84      3.80 o 
   3  10  13       93.94       93.60      6.32 o 
   4  10  13      106.47       88.33      6.67 o 
   5  10  13      111.63      116.51      6.92 o 
   6  10  13      191.68      190.24      7.96 o 
   1  11  13       45.03       55.94      8.57 o 
   2  11  13      267.28      282.16      6.60 o 
   3  11  13       11.25       15.36      2.53 o 
   4  11  13        7.93       14.53      3.09 o 
   0  12  13       79.29       93.25     10.13 o 
   1  12  13        0.49        2.01      1.86 o 
   2  12  13        6.61        5.48      2.10 o 
   0   0  14       94.06       92.11      5.02 o 
   1   0  14        0.70        2.34      1.49 o 
   2   0  14      880.99      874.59     18.61 o 
   3   0  14      670.70      674.17     14.47 o 
   4   0  14      122.89      130.56      8.04 o 
   5   0  14        5.45        6.60      2.33 o 
   6   0  14      237.24      225.53      6.88 o 
   7   0  14       64.12       68.20     11.82 o 
   8   0  14       31.59       43.52      8.03 o 
   9   0  14       13.14        7.62      3.61 o 
   1   1  14       35.21       36.89      3.10 o 
   2   1  14       84.05       82.59      3.76 o 
   3   1  14      238.08      217.08      5.30 o 
   4   1  14      618.79      606.85      8.38 o 
   5   1  14       24.66       20.02      3.13 o 
   6   1  14        0.59        1.82      1.38 o 
   7   1  14      156.10      176.67      5.83 o 
   8   1  14       42.61       35.85      6.46 o 
   9   1  14      758.44      863.80     12.57 o 
   0   2  14       39.00       47.53      3.70 o 
   1   2  14      357.74      357.16      5.12 o 
   2   2  14        0.11        1.66      0.97 o 
   3   2  14      553.53      540.26      8.43 o 
   4   2  14      319.03      328.44      5.71 o 
   5   2  14       92.97      103.08      4.46 o 
   6   2  14        0.01        2.30      1.55 o 
   7   2  14       11.61       18.32      3.16 o 
   8   2  14       24.89       30.68      4.73 o 
   9   2  14       87.90      100.77      7.32 o 
   1   3  14       32.47       33.09      2.58 o 
   2   3  14      412.89      388.14      6.08 o 
   3   3  14      360.37      370.25      5.82 o 
   4   3  14       23.07       27.05      3.58 o 
   5   3  14      144.63      121.05      5.07 o 
   6   3  14      279.65      273.89      6.66 o 
   7   3  14       54.77       56.36      5.30 o 
   8   3  14      251.22      252.30      5.85 o 
   9   3  14        6.82       10.14      2.16 o 
   0   4  14       58.14       60.74      6.06 o 
   1   4  14      255.71      251.96      4.50 o 
   2   4  14        5.49        6.08      1.22 o 
   3   4  14      120.41      117.09      4.43 o 
   4   4  14      125.73      130.06      4.57 o 
   5   4  14      101.43       96.00      6.96 o 
   6   4  14       48.63       59.36      7.39 o 
   7   4  14      109.24      109.01      7.59 o 
   8   4  14      251.65      234.86      8.08 o 
   9   4  14       17.76       21.48      3.59 o 
   1   5  14      159.07      147.42      3.64 o 
   2   5  14      115.44      115.31      3.11 o 
   3   5  14       61.28       63.33      3.98 o 
   4   5  14       72.74       65.85      7.74 o 
   5   5  14       21.97       27.57      4.05 o 
   6   5  14      210.98      246.72      6.57 o 
   7   5  14      146.85      140.21     11.21 o 
   8   5  14      120.77      159.09     17.88 o 
   0   6  14      323.69      293.08      7.01 o 
   1   6  14      828.37      802.32      9.61 o 
   2   6  14      470.47      435.54      5.58 o 
   3   6  14       49.24       52.35      4.34 o 
   4   6  14       14.78       19.77      3.46 o 
   5   6  14        5.73        6.59      2.09 o 
   6   6  14      385.09      385.78      7.75 o 
   7   6  14       22.77       22.50      3.96 o 
   8   6  14       18.95       17.03      2.98 o 
   1   7  14       52.31       55.60      3.25 o 
   2   7  14       20.76       14.47      2.61 o 
   3   7  14      247.74      257.71      6.80 o 
   4   7  14       41.22       50.87      7.66 o 
   5   7  14      307.14      302.24      7.37 o 
   6   7  14        0.02        3.71      1.92 o 
   7   7  14      267.07      284.94      7.35 o 
   0   8  14       18.34       22.96      5.52 o 
   1   8  14      533.18      473.19      7.04 o 
   2   8  14       50.55       45.06      5.05 o 
   3   8  14       48.17       48.10      7.73 o 
   4   8  14        0.17        2.88      1.78 o 
   5   8  14       30.72       36.13      4.97 o 
   6   8  14      456.73      497.24      9.88 o 
   7   8  14       14.58       15.09      2.69 o 
   1   9  14      155.07      147.21      5.54 o 
   2   9  14      181.33      181.83      5.16 o 
   3   9  14       35.34       43.47      6.95 o 
   4   9  14       51.83       56.60      8.33 o 
   5   9  14      108.61      114.32      8.60 o 
   6   9  14       34.57       42.35      7.15 o 
   0  10  14     1257.53     1370.24     38.13 o 
   1  10  14        9.81       10.84      2.36 o 
   2  10  14       11.57       15.63      3.06 o 
   3  10  14       59.00       60.23      9.73 o 
   4  10  14      136.15      134.66      8.29 o 
   1  11  14      145.82      149.57      7.25 o 
   2  11  14       31.56       41.44      6.27 o 
   3  11  14       40.02       52.07      6.02 o 
   1   1  15      269.07      280.99      4.41 o 
   2   1  15     2389.80     2467.21     28.84 o 
   3   1  15      160.65      148.28      4.73 o 
   4   1  15       33.70       33.88      4.32 o 
   5   1  15       67.23       61.58      7.50 o 
   6   1  15       58.73       55.80      6.34 o 
   7   1  15        3.10        6.97      2.21 o 
   8   1  15       65.98       67.96      9.01 o 
   9   1  15       18.16       23.57      3.96 o 
   0   2  15      762.81      786.82     11.18 o 
   1   2  15      546.04      545.49      6.49 o 
   2   2  15        8.76       11.09      2.20 o 
   3   2  15       92.53       85.39      6.68 o 
   4   2  15      106.79       94.37      4.63 o 
   5   2  15      111.35      117.44      5.08 o 
   6   2  15      210.86      215.38      7.04 o 
   7   2  15       14.39       17.67      3.20 o 
   8   2  15        0.22        3.49      1.66 o 
   9   2  15        2.54        5.80      2.29 o 
   1   3  15      333.36      336.10      4.95 o 
   2   3  15       15.29       16.62      2.77 o 
   3   3  15      192.78      171.43      4.32 o 
   4   3  15       91.97       96.35      6.67 o 
   5   3  15       19.30       16.81      2.63 o 
   6   3  15       18.25       17.20      3.07 o 
   7   3  15      140.01      145.47      7.28 o 
   8   3  15      105.97      108.47      7.93 o 
   0   4  15      394.21      379.02      8.09 o 
   1   4  15       90.65       87.52      3.51 o 
   2   4  15      394.11      385.98      6.90 o 
   3   4  15       39.16       41.79      5.11 o 
   4   4  15       13.73       15.99      2.78 o 
   5   4  15       34.36       32.12      4.46 o 
   6   4  15       17.31       20.57      3.24 o 
   7   4  15       31.53       34.76      5.15 o 
   8   4  15       10.97       14.73      3.23 o 
   1   5  15        0.84        1.57      1.21 o 
   2   5  15     1103.49     1103.39     11.60 o 
   3   5  15       52.21       47.91      6.07 o 
   4   5  15       26.86       33.26      4.43 o 
   5   5  15       11.77       12.34      2.61 o 
   6   5  15      131.03      144.22     12.78 o 
   7   5  15      241.81      248.46      7.74 o 
   8   5  15      230.37      244.04      7.79 o 
   0   6  15      558.62      518.85     12.02 o 
   1   6  15        1.86        2.38      1.06 o 
   2   6  15       44.05       38.77      5.46 o 
   3   6  15       17.69       15.62      2.82 o 
   4   6  15      363.00      345.48      7.70 o 
   5   6  15       42.99       51.07      7.37 o 
   6   6  15       16.93       14.22      2.79 o 
   7   6  15        5.30        6.84      2.47 o 
   1   7  15      155.18      130.37      3.71 o 
   2   7  15        8.82        7.64      2.16 o 
   3   7  15       53.21       59.36      8.34 o 
   4   7  15       26.60       31.88      4.83 o 
   5   7  15       30.24       44.68      6.00 o 
   6   7  15      126.25      126.36     13.51 o 
   0   8  15      170.40      180.13      7.20 o 
   1   8  15       41.71       39.02      5.73 o 
   2   8  15       54.36       56.79      7.60 o 
   3   8  15        1.16        4.27      1.77 o 
   4   8  15       27.21       33.03      4.78 o 
   5   8  15      247.08      289.87      8.13 o 
   6   8  15        0.12        3.05      2.37 o 
   1   9  15      154.84      155.16      5.54 o 
   2   9  15       93.87       90.70      7.84 o 
   3   9  15        8.88        6.77      2.20 o 
   4   9  15       64.18       66.34      7.04 o 
   5   9  15        4.98        5.71      2.04 o 
   0  10  15      267.06      239.24     12.09 o 
   1  10  15       32.29       29.86      4.72 o 
   2  10  15      152.51      155.30      8.96 o 
   3  10  15       86.03       84.07     10.89 o 
   0   0  16     6907.07     7318.83    154.51 o 
   1   0  16      655.63      673.06     12.98 o 
   2   0  16      635.69      631.97     11.06 o 
   3   0  16        6.85        7.33      2.34 o 
   4   0  16        1.88        3.29      2.26 o 
   5   0  16      858.25      888.15     15.09 o 
   6   0  16       19.73       22.14      4.87 o 
   7   0  16       21.68       18.97      5.56 o 
   8   0  16      164.40      191.61     27.03 o 
   1   1  16        4.99        5.12      1.68 o 
   2   1  16      200.78      203.09      5.37 o 
   3   1  16        6.69       10.11      1.94 o 
   4   1  16       12.88       11.17      1.84 o 
   5   1  16      107.19       96.16      6.44 o 
   6   1  16       11.30       10.84      2.48 o 
   7   1  16      328.84      359.70      6.80 o 
   8   1  16        1.64        5.64      2.27 o 
   0   2  16      135.68      141.43      4.87 o 
   1   2  16       71.24       80.69      5.30 o 
   2   2  16        1.71        3.06      1.47 o 
   3   2  16        3.08        6.05      1.51 o 
   4   2  16        5.63        6.96      1.42 o 
   5   2  16       35.00       28.16      4.06 o 
   6   2  16      123.70      113.11      6.41 o 
   7   2  16       77.69      100.04      7.51 o 
   8   2  16      116.43      122.06      7.21 o 
   1   3  16       23.10       27.08      3.83 o 
   2   3  16       15.95       20.92      2.72 o 
   3   3  16        1.18        3.67      1.33 o 
   4   3  16       50.60       55.03      7.06 o 
   5   3  16      119.90      118.58      9.02 o 
   6   3  16        5.02        3.07      1.51 o 
   7   3  16      312.36      327.39      6.75 o 
   0   4  16       13.91       10.75      3.25 o 
   1   4  16      454.11      482.36      8.59 o 
   2   4  16      112.42      105.28      5.45 o 
   3   4  16       52.49       47.17      6.03 o 
   4   4  16        4.03        2.97      1.52 o 
   5   4  16       85.75      101.49      6.50 o 
   6   4  16        1.15        3.51      1.84 o 
   7   4  16      191.69      199.65     10.72 o 
   1   5  16       79.09       79.03      4.36 o 
   2   5  16      210.25      198.84      5.23 o 
   3   5  16        6.62        6.34      1.74 o 
   4   5  16        2.92        6.06      2.20 o 
   5   5  16      609.93      624.92      9.56 o 
   6   5  16       17.62       16.28      3.23 o 
   7   5  16      132.35      121.54     13.39 o 
   0   6  16      133.89      104.37      4.62 o 
   1   6  16      184.43      192.65      4.44 o 
   2   6  16      176.75      168.60      5.21 o 
   3   6  16      216.97      207.58      5.94 o 
   4   6  16      312.23      323.41      7.27 o 
   5   6  16       25.08       21.46      3.57 o 
   6   6  16      162.23      185.22      9.01 o 
   1   7  16       12.19       13.43      2.81 o 
   2   7  16       89.39       81.04      7.28 o 
   3   7  16      326.81      335.09      6.77 o 
   4   7  16       77.67       87.64      9.31 o 
   5   7  16      231.06      226.28      7.27 o 
   0   8  16        9.30        4.71      2.28 o 
   1   8  16       10.47       12.47      3.01 o 
   2   8  16       14.21       12.13      2.51 o 
   3   8  16        8.53       10.41      2.62 o 
   4   8  16       91.99      102.89      8.30 o 
   1   9  16       42.95       46.73      8.23 o 
   2   9  16       42.98       50.63      7.46 o 
   3   9  16       89.26       95.46      8.97 o 
   1   1  17      612.65      624.09     10.74 o 
   2   1  17        5.45        6.59      1.48 o 
   3   1  17       17.91       21.55      3.36 o 
   4   1  17        7.13        7.32      2.01 o 
   5   1  17        0.14        2.72      1.81 o 
   6   1  17      426.41      477.29      8.16 o 
   7   1  17       87.72       65.47      8.65 o 
   0   2  17        0.87        3.22      2.12 o 
   1   2  17        4.84        6.68      1.68 o 
   2   2  17       34.06       34.25      4.91 o 
   3   2  17       94.69       96.74      5.39 o 
   4   2  17        8.26        7.99      1.68 o 
   5   2  17       96.03       93.18      8.64 o 
   6   2  17      151.48      161.22      6.97 o 
   7   2  17        1.36        5.14      2.01 o 
   1   3  17        0.90        2.95      1.43 o 
   2   3  17      123.50      123.11      4.28 o 
   3   3  17        0.73        3.75      1.44 o 
   4   3  17       54.98       63.18      8.14 o 
   5   3  17      108.16      117.11      7.67 o 
   6   3  17        7.06        8.34      2.06 o 
   0   4  17       60.81       53.61     10.95 o 
   1   4  17        0.59        2.19      1.44 o 
   2   4  17       34.95       35.90      5.61 o 
   3   4  17       25.67       22.22      3.37 o 
   4   4  17       41.10       46.95      6.16 o 
   5   4  17        6.52        6.58      1.89 o 
   6   4  17       68.98       75.42      9.67 o 
   1   5  17       34.26       32.28      5.60 o 
   2   5  17      143.91      150.21      5.22 o 
   3   5  17        0.00        1.59      1.21 o 
   4   5  17       38.43       41.00      6.05 o 
   5   5  17        2.10        3.12      2.01 o 
   6   5  17       32.81       24.43      3.49 o 
   0   6  17       11.71        9.36      2.44 o 
   1   6  17       35.99       31.75      5.83 o 
   2   6  17      120.41      119.08      6.40 o 
   3   6  17        3.14        4.53      1.86 o 
   4   6  17       91.76      100.03     11.98 o 
   5   6  17       34.98       40.09      5.24 o 
   1   7  17      173.93      160.98      5.33 o 
   2   7  17       11.70       11.71      2.46 o 
   3   7  17       53.74       57.29      9.15 o 
   4   7  17      466.51      527.09      8.77 o 
   0   8  17       26.52       29.06     13.02 o 
   1   8  17       14.11       17.35      4.15 o 
   2   8  17       58.21       65.15      6.36 o 
   0   0  18      153.06      156.23     13.79 o 
   1   0  18     1778.05     1963.76     24.20 o 
   2   0  18      142.46      137.90      6.64 o 
   3   0  18      458.51      469.87      9.49 o 
   4   0  18      139.33      124.94     10.61 o 
   5   0  18      226.74      255.86     12.43 o 
   6   0  18       32.72       21.64      5.78 o 
   1   1  18       32.29       35.09      5.24 o 
   2   1  18       52.56       62.78      7.79 o 
   3   1  18       70.50       72.62      8.24 o 
   4   1  18       56.91       58.99      7.56 o 
   5   1  18        8.13        9.01      2.25 o 
   6   1  18       40.86       42.44      5.79 o 
   0   2  18      737.40      759.47     13.58 o 
   1   2  18      740.05      716.21      9.90 o 
   2   2  18       11.03       11.46      2.09 o 
   3   2  18       11.16        9.45      1.90 o 
   4   2  18       34.32       34.23      5.13 o 
   5   2  18       20.39       21.93      4.12 o 
   6   2  18       37.38       44.01      6.40 o 
   1   3  18       75.68       69.64      5.88 o 
   2   3  18      108.09      108.39      4.97 o 
   3   3  18      160.67      160.98      5.45 o 
   4   3  18      106.21      100.88      6.56 o 
   5   3  18        2.60        5.11      2.12 o 
   0   4  18      317.19      312.43      8.82 o 
   1   4  18      119.31      124.46      5.31 o 
   2   4  18        0.16        3.17      1.65 o 
   3   4  18      460.46      452.29      7.17 o 
   4   4  18      247.36      246.46      7.20 o 
   5   4  18        0.57        2.96      1.97 o 
   1   5  18      146.17      138.18      4.98 o 
   2   5  18       83.87       80.96      5.37 o 
   3   5  18      257.95      243.78      6.74 o 
   4   5  18        6.10        5.77      2.49 o 
   0   6  18       41.60       42.53      9.98 o 
   1   6  18       75.16       84.52      5.94 o 
   2   6  18        9.39       12.84      3.49 o 
   3   6  18       12.16       10.55      2.41 o 
   1   7  18        0.07        2.99      2.03 o 
   1   1  19      394.59      404.53      8.22 o 
   2   1  19       98.42       95.51      7.94 o 
   3   1  19       35.63       38.37      5.80 o 
   4   1  19       20.25       21.35      3.83 o 
   0   2  19      146.27      149.59      8.47 o 
   1   2  19       46.98       46.91      7.48 o 
   2   2  19       20.31       18.24      3.05 o 
   3   2  19       10.61       10.73      2.16 o 
   4   2  19       72.64       73.75      9.29 o 
   1   3  19       27.83       33.56      5.92 o 
   2   3  19      164.32      172.16      7.09 o 
   3   3  19      107.26      117.63      6.49 o 
   0   4  19       57.36       61.30     12.93 o 
   1   4  19      167.30      163.58      5.58 o 
   2   4  19        0.06        2.42      1.97 o 
   3   4  19      127.07      127.16      6.42 o 
   1   5  19       35.84       33.79      5.80 o 
   0   0  20     1697.03     1788.75     31.23 o 
   1   0  20      221.54      216.43     11.60 o 
   2   0  20      217.21      204.34      9.59 o 
   1   1  20      135.71      141.21      8.53 o 
   0   2  20      192.41      219.35     15.68 o 
   1   2  20       21.51       23.12      4.60 o 
                                                 
